# Supplementary material for: Genome Sequencing of Cladobotryum protrusum Provides Insights into the Evolution and Pathogenic Mechanisms of the Cobweb Disease Pathogen on Cultivated Mushroom
Source: Genes (Basel). 2019 Feb 8;10(2):124. doi: 10.3390/genes10020124 (PMC6409746; doi:10.3390/genes10020124)
Supplement: Supplementary file 1 [file genes-10-00124-s001.zip]

Archive with 3 entries (2 files):
- Supplementary/
- Supplementary/gene-437115-Supplementary_TS1-18.xlsx
- Supplementary/genes-437115-supplementary_FigureS1-3.pdf
