# Supplementary material for: Genome Sequencing of Cladobotryum protrusum Provides Insights into the Evolution and Pathogenic Mechanisms of the Cobweb Disease Pathogen on Cultivated Mushroom
Source: Genes (Basel). 2019 Feb 8;10(2):124. doi: 10.3390/genes10020124 (PMC6409746; doi:10.3390/genes10020124)
Supplement: Supplementary file 1 [file genes-10-00124-s001.zip › Supplementary/gene-437115-Supplementary_TS1-18.xlsx]

## Sheet: Table S1 (Genome features )
Table S1. Genome features and backgroud information of Cladobotryum protrusum and other representative fungi analyzed in this study.
Species	Abbreviation	Taxonomy		Sequencing technology	Assembled size (Mb)	Scaffolds(total)	Scaffold N50 (Mbp)	Coverage (fold)	G + C content (%)	protein-coding genes	Lifestyle	Source	Reference
		Order	Family
Cladobotryum protrusum	CPR	Hypocreales	Hypocreaceae	PacBio	39.087	18	4.97	160X	47.84	11003	Mycoparasite	JGI	This study
Escovopsis weberi	EW			454 FLX Titanium	27.20	29	2.58	60X	56.6	6,870	Mycoparasite	JGI	1
Trichoderma longibrachiatum	TL			Illumina	32.2383	130	1.60635	60X	52.8	10934	Mycoparasite	JGI	2
Trichoderma reesei	TR			Sanger	33.39	77	1.22	9X	52.8	9115	Mycoparasite, Saprophyte	JGI	3
Trichoderma virens	TV			Sanger	39.0227	93	1.84	8.05X	49.2	12406	Mycoparasite	JGI	4
Clonostachys rosea	CR		Bionectriaceae	Illumina HiSeq	58.3	595	0.79	150X	49.65	14268	Mycoparasite	JGI	5
Metarhizium acridum	MA		Clavicipitaceae	Illumina Genome Analyzer	38.05	241	0.3295	107X	49.91	9849	Entomopathogen	JGI	6
Fusarium solani	FS		Nectriaceae	unknown	51.22	17	6.52	unknown	47.6		Plant pathogen	JGI	7
Tolypocladium inflatum	TI		Ophiocordycipitaceae	454; Illumina GAII	30.35	194	0.40489	82.0X	58	9998	Mycoparasite	JGI	8
Magnaporthe grisea	MG	Magnaporthales	Magnaporthaceae	Sanger; 454	40.3	7		unknown	51.6	11109	Plant pathogen	JGI	9
Neurospora crassa	NC	Sordariales	Hypocreaceae		41.102	21	6.076	20X	48.23	10812	Saprophyte	JGI	10
Aspergillus nidulans	AN	Eurotiales	Aspergillaceae	Sanger; 454	30.052	91	2.82	unknown	50.32	10045	Saprophyte	JGI	11
JGI= Joint Genome Institute
*All protein-coding genes used in this study, with the exception of Escovopsis weberi, were downloaded from through JGI Genome portal; however, not all genomes were sequenced by JGI.
References
1	de Man, T.J.B. S.M., et al., 2016. Small genome of the fungus Escovopsis weber, a specialized disease agent of ant agriculture. Proceedings of the National Academy of Sciences 2016, 113, 3567-3572, doi:10.1073/pnas.1518501113.
2	Druzhinina, I.S., et al., 2018. Massive lateral transfer of genes encoding plant cell wall-degrading enzymes to the mycoparasitic fungus Trichoderma from its plant-associated hosts. PLOS Genetics 2018, 14, e1007322, doi:10.1371/journal.pgen.1007322.
3	Martinez D, et al., 2008. Genome sequencing and analysis of the biomass-degrading fungus Trichoderma reesei (syn. Hypocrea jecorina) Nat Biotechnol. 2008;26(5):553–560. doi: 10.1038/nbt1403.
4	Kubicek, C.P. et al., 2011. Comparative genome sequence analysis underscores mycoparasitism as the ancestral life style of Trichoderma. Genome Biology 2011, 12, R40, doi:10.1186/gb-2011-12-4-r40.
5	Karlsson, M. et al., 2015. Insights on the Evolution of Mycoparasitism from the Genome of Clonostachys rosea. Genome Biology and Evolution 2015, 7, 465-480, doi:10.1093/gbe/evu292.
6	Gao et al., 2011. Genome sequencing and comparative transcriptomics of the model entomopathogenic fungi Metarhizium anisopliae and M. acridum. PLoS Genet. 2011 Jan 6;7(1):e1001264. doi: 10.1371/journal.pgen.1001264.
7	Francis Michel Martin et al.,		https://genome.jgi.doe.gov/portal/FussolStandDraft_3/FussolStandDraft_3.info.html
8	Bushley KE., et al., 2013. The genome of tolypocladium inflatum: evolution, organization, and expression of the cyclosporin biosynthetic gene cluster. PLoS Genet. 2013 Jun;9(6):e1003496. doi: 10.1371/journal.pgen.1003496.
9	Dean RA, et al.,2005. The genome sequence of the rice blast fungus Magnaporthe grisea. Nature. 2005 Apr 21;434(7036):980-6. doi: 10.1038/nature03449.
10	Galagan JE, et al.. 2003. The genome sequence of the filamentous fungus Neurospora crassa. Nature. 2003;422:859–868. doi:10.1038/nature01554
11	Galagan JE, et al. 2005. Sequencing of Aspergillus nidulans and comparative analysis with A. fumigatus and A. oryzae. Nature 10.1038/nature04341.
12	Arnaud ET AL., 2011. The Aspergillus Genome Database (AspGD): recent developments in comprehensive multispecies curation, comparative genomics and community resources.
	Nucleic Acids Res. 2012 Jan;40(Database issue):D653-9. doi: 10.1093/nar/gkr875. Epub 2011 Nov 12.

## Sheet: Table S2 (TEs)
Table S2. Repeat sequence statistics in Cladobotryum protrusum genome
	Repbase TEs		TE protiens		De novo		Combined Tes*
Type	Length (Bp)	% in genome	Length (Bp)	% in genome	Length (Bp)	% in genome	Length (Bp)	% in genome
DNA	164883	0.421833	42299	0.108217	18838	0.048195	187260	0.479082
LINE	78666	0.201258	70776	0.181072	165483	0.423368	235774	0.6032
SINE	1521	0.003891	0	0	22088	0.05651	23609	0.060401
LTR	95750	0.244965	32449	0.083017	170565	0.43637	263170	0.673289
Other	119	0.000304	0	0	0	0	119	0.000304
Unknown	0	0	0	0	486006	1.24339	486006	1.24339
Total	299164	0.765375	145524	0.372306	736012	1.883	1012540	2.59046
* combines all repeat sequences from the prediction software.
sequences below the default settings are not included

## Sheet: Table S3 (CP_ expanded genes)
Table S3. Annotation of gene families expansion in Cladobotryum protrusum
Gene names	Nr	Nt	Swissprot	KEGG	COG	TrEMBL	Interpro	GO
CP_GLEAN_10005477	gi|927416702|ref|XP_013954182.1|/9.12493e-54/hypothetical protein TRIVIDRAFT_68566 [Trichoderma virens Gv29-8] &gt;gi|358382311|gb|EHK19983.1| hypothetical protein TRIVIDRAFT_68566 [Trichoderma virens Gv29-8]	gi|531988639|emb|HF679024.1|/1e-38/Fusarium fujikuroi IMI 58289 draft genome, chromosome FFUJ_chr02	NA	NA	NA	G9MZC6/3e-53/G9MZC6_HYPVG Uncharacterized protein OS=Hypocrea virens (strain Gv29-8 / FGSC 10586) GN=TRIVIDRAFT_68566 PE=4 SV=1	NA	NA
CP_GLEAN_10005478	NA	NA	NA	NA	NA	NA	NA	NA
CP_GLEAN_10005479	NA	NA	NA	NA	NA	NA	NA	NA
CP_GLEAN_10005480	gi|591429949|gb|EXL64511.1|/1.50394e-86/hypothetical protein FOPG_19225 [Fusarium oxysporum f. sp. conglutinans race 2 54008]	gi|94540574|gb|DQ493954.1|/2e-65/Magnaporthe grisea 70-15 clone 56L15 telomere region, partial sequence	NA	NA	NA	X0GXD5/5e-86/X0GXD5_FUSOX Uncharacterized protein OS=Fusarium oxysporum f. sp. conglutinans race 2 54008 GN=FOPG_19225 PE=4 SV=1	NA	NA
CP_GLEAN_10005481	gi|953459299|ref|XP_014573124.1|/0/hypothetical protein MAJ_09911, partial [Metarhizium majus ARSEF 297] &gt;gi|743667085|gb|KID94130.1| hypothetical protein MAJ_09911, partial [Metarhizium majus ARSEF 297]	gi|94540574|gb|DQ493954.1|/1e-124/Magnaporthe grisea 70-15 clone 56L15 telomere region, partial sequence	NA	NA	NA	A0A0B4H328/0.0/A0A0B4H328_9HYPO Uncharacterized protein (Fragment) OS=Metarhizium majus ARSEF 297 GN=MAJ_09911 PE=4 SV=1	NA	NA
CP_GLEAN_10005491	gi|685873107|ref|XP_009263586.1|/0/hypothetical protein FPSE_12194 [Fusarium pseudograminearum CS3096] &gt;gi|408387915|gb|EKJ67613.1| hypothetical protein FPSE_12194 [Fusarium pseudograminearum CS3096]	gi|699040812|emb|HG970332.1|/0.0/Fusarium graminearum chromosome 1, complete genome	NA	NA	NA	K3V755/0.0/K3V755_FUSPC Uncharacterized protein OS=Fusarium pseudograminearum (strain CS3096) GN=FPSE_12194 PE=4 SV=1	NA	NA
CP_GLEAN_10005493	gi|927423142|ref|XP_013957402.1|/1.45851e-178/hypothetical protein TRIVIDRAFT_49, partial [Trichoderma virens Gv29-8] &gt;gi|358386519|gb|EHK24115.1| hypothetical protein TRIVIDRAFT_49, partial [Trichoderma virens Gv29-8]	gi|699040812|emb|HG970332.1|/1e-139/Fusarium graminearum chromosome 1, complete genome	NA	NA	YPO2380/6e-17/---	G9MQP8/4e-178/G9MQP8_HYPVG Uncharacterized protein (Fragment) OS=Hypocrea virens (strain Gv29-8 / FGSC 10586) GN=TRIVIDRAFT_49 PE=4 SV=1	PF03534/6.3E-96/Salmonella virulence plasmid 65kDa B protein	NA
CP_GLEAN_10005562	gi|936417323|gb|KPM45555.1|/2.07926e-65/hypothetical protein AK830_g944 [Neonectria ditissima]	gi|953390935|ref|XM_014684242.1|/1e-49/Metarhizium brunneum ARSEF 3297 Chloramphenicol acetyltransferase-like domain protein partial mRNA	NA	NA	NA	A0A0G0A1R3/8e-65/A0A0G0A1R3_TRIHA Uncharacterized protein OS=Trichoderma harzianum GN=THAR02_08631 PE=4 SV=1	PF02458/3.5E-7/Transferase family	NA
CP_GLEAN_10005563	gi|682469162|gb|KFZ22994.1|/0/hypothetical protein V502_02526, partial [Pseudogymnoascus sp. VKM F-4520 (FW-2644)]	gi|761843660|ref|XM_007827700.2|/0.0/Metarhizium robertsii ARSEF 23 Beta-ketoacyl synthase mRNA	Q9Y7D5/7e-155/LOVF_ASPTE Lovastatin diketide synthase LovF OS=Aspergillus terreus GN=lovF PE=1 SV=1	pcs:Pc21g12440/1e-92/Pc21g12440; K15418 zearalenone synthase, highly reducing iterative type I polyketide synthase	ML2355/1e-75/---	A0A094IB57/0.0/A0A094IB57_9PEZI Uncharacterized protein (Fragment) OS=Pseudogymnoascus pannorum VKM F-4520 GN=V502_02526 PE=4 SV=1	PF08659/4.9E-55/KR domain	NA
CP_GLEAN_10005564	gi|682428575|gb|KFY95235.1|/0/hypothetical protein V500_02881, partial [Pseudogymnoascus sp. VKM F-4518 (FW-2643)]	gi|636752202|ref|XM_008080084.1|/0.0/Glarea lozoyensis ATCC 20868 Thiolase-like protein mRNA	Q4WAZ9/1e-158/NRP14_ASPFU Nonribosomal peptide synthetase 14 OS=Neosartorya fumigata (strain ATCC MYA-4609 / Af293 / CBS 101355 / FGSC A1100) GN=NRPS14 PE=2 SV=2	afv:AFLA_139490/5e-163/pks-nrps; polyketide synthase-nonribosomal peptide synthetase hybrid; K15391 cyclopiazonic acid synthetase, hybrid polyketide synthase / nonribosomal peptide synthetase	CAC3355/6e-157/---	A0A094GGQ5/0.0/A0A094GGQ5_9PEZI Uncharacterized protein (Fragment) OS=Pseudogymnoascus pannorum VKM F-4518 GN=V500_02881 PE=4 SV=1	PF16197/3.2E-14/Ketoacyl-synthetase C-terminal extension	NA
CP_GLEAN_10005764	gi|924824635|gb|KOS22576.1|/0/Lovastatin nonaketide synthase [Escovopsis weberi]	gi|628085127|ref|XM_007706224.1|/0.0/Cochliobolus sativus ND90Pr polyketide synthase PKS18 (PKS18), partial mRNA	Q9Y7D5/0.0/LOVF_ASPTE Lovastatin diketide synthase LovF OS=Aspergillus terreus GN=lovF PE=1 SV=1	bfu:BC1G_09042/0.0/similar to polyketide synthase; K15419 emericellamide biosynthesis, highly reducing iterative type I polyketide synthase	CAC3355/7e-151/---	A0A0M8MZM6/0.0/A0A0M8MZM6_9HYPO Lovastatin nonaketide synthase OS=Escovopsis weberi GN=ESCO_001706 PE=4 SV=1	PF08240/2.4E-5/Alcohol dehydrogenase GroES-like domain	biological_process:GO:0008152//metabolic process;molecular_function:GO:0003824//catalytic activity;
CP_GLEAN_10005830	gi|634794988|gb|AHZ61902.1|/0/polyketide synthase [Aspergillus steynii]	gi|761842666|ref|XM_007824556.2|/0.0/Metarhizium robertsii ARSEF 23 polyketide synthase mRNA	Q9Y7D5/0.0/LOVF_ASPTE Lovastatin diketide synthase LovF OS=Aspergillus terreus GN=lovF PE=1 SV=1	bfu:BC1G_09042/0.0/similar to polyketide synthase; K15419 emericellamide biosynthesis, highly reducing iterative type I polyketide synthase	CAC3355/1e-151/---	A0A0F6N2A4/0.0/A0A0F6N2A4_9EURO Polyketide synthase OS=Aspergillus steynii PE=4 SV=1	PF02801/2.7E-35/Beta-ketoacyl synthase, C-terminal domain	NA
CP_GLEAN_10005888	gi|927426328|ref|XP_013958995.1|/0/hypothetical protein TRIVIDRAFT_190045 [Trichoderma virens Gv29-8] &gt;gi|358387199|gb|EHK24794.1| hypothetical protein TRIVIDRAFT_190045 [Trichoderma virens Gv29-8]	gi|761852645|ref|XM_007819214.2|/0.0/Metarhizium robertsii ARSEF 23 Cytochrome P450 CYP620C3 mRNA	O13345/8e-114/ORDA_ASPPA O-methylsterigmatocystin oxidoreductase OS=Aspergillus parasiticus GN=ordA PE=1 SV=1	afv:AFLA_139200/3e-113/aflQ/ ordA/ ord-1/ oxidoreductase/ cytochrome P450 monooxigenase; K17651 aflatoxin B synthase [EC:1.14.13.175]	BH0579/3e-17/---	G9MKP7/0.0/G9MKP7_HYPVG Uncharacterized protein OS=Hypocrea virens (strain Gv29-8 / FGSC 10586) GN=TRIVIDRAFT_190045 PE=3 SV=1	PF00067/7.1E-63/Cytochrome P450	biological_process:GO:0055114//oxidation-reduction process;molecular_function:GO:0005506//iron ion binding;GO:0020037//heme binding;GO:0016705//oxidoreductase activity, acting on paired donors, with incorporation or reduction of molecular oxygen;GO:0004497//monooxygenase activity;
CP_GLEAN_10005892	gi|255952969|ref|XP_002567237.1|/0/Pc21g01710 [Penicillium rubens Wisconsin 54-1255] &gt;gi|211588948|emb|CAP95068.1| Pc21g01710 [Penicillium rubens Wisconsin 54-1255]	gi|121711937|ref|XM_001273583.1|/0.0/Aspergillus clavatus NRRL 1 nonribosomal peptide synthase SidE (ACLA_061190), partial mRNA	Q4WF61/0.0/NRPS3_ASPFU Nonribosomal peptide synthetase 3 OS=Neosartorya fumigata (strain ATCC MYA-4609 / Af293 / CBS 101355 / FGSC A1100) GN=NRPS3 PE=2 SV=2	afm:AFUA_8G00170/9e-156/nonribosomal brevianamide peptide synthase FtmA (EC:6.3.2.-); K18281 brevianamide F synthase	all2643/3e-86/---	B6HIU6/0.0/B6HIU6_PENCW Pc21g01710 protein OS=Penicillium chrysogenum (strain ATCC 28089 / DSM 1075 / Wisconsin 54-1255) GN=Pc21g01710 PE=4 SV=1	PF00668/1.0E-15/Condensation domain	biological_process:GO:0008152//metabolic process;molecular_function:GO:0003824//catalytic activity;
CP_GLEAN_10006053	gi|818155964|gb|KKO97365.1|/0/hypothetical protein THAR02_10534 [Trichoderma harzianum]	gi|667656754|ref|XM_008601987.1|/0.0/Beauveria bassiana ARSEF 2860 major facilitator superfamily transporter partial mRNA	O94528/6e-116/CAF5_SCHPO Caffeine resistance protein 5 OS=Schizosaccharomyces pombe (strain 972 / ATCC 24843) GN=caf5 PE=3 SV=1	pcs:Pc16g04480/0.0/Pc16g04480; K08158 MFS transporter, DHA1 family, multidrug resistance protein	YBR008c/2e-106/---	A0A0F9WW29/0.0/A0A0F9WW29_TRIHA Uncharacterized protein OS=Trichoderma harzianum GN=THAR02_10534 PE=4 SV=1	PF07690/1.7E-30/Major Facilitator Superfamily	NA
CP_GLEAN_10006785	gi|818164890|gb|KKP04498.1|/0/multidrug resistance protein 1 [Trichoderma harzianum]	gi|589099288|ref|XM_006961605.1|/0.0/Trichoderma reesei QM6a abc transporter-like protein (TRIREDRAFT_73924), mRNA	P36619/0.0/PMD1_SCHPO Leptomycin B resistance protein pmd1 OS=Schizosaccharomyces pombe (strain 972 / ATCC 24843) GN=pmd1 PE=3 SV=2	maw:MAC_03697/0.0/ABC multidrug transporter Mdr1; K05658 ATP-binding cassette, subfamily B (MDR/TAP), member 1 [EC:3.6.3.44]	SPCC663.03/0.0/---	A0A0F9XWQ8/0.0/A0A0F9XWQ8_TRIHA Multidrug resistance protein 1 OS=Trichoderma harzianum GN=THAR02_03383 PE=3 SV=1	PF00005/1.3E-33/ABC transporter	biological_process:GO:0006855//drug transmembrane transport;cellular_component:GO:0005886//plasma membrane;GO:0005773//vacuole;GO:0016021//integral component of membrane;molecular_function:GO:0042626//ATPase activity, coupled to transmembrane movement of substances;GO:0005524//ATP binding;
CP_GLEAN_10006829	gi|818162269|gb|KKP02218.1|/0/KR domain-containing protein [Trichoderma harzianum]	gi|827077140|ref|XM_008101777.1|/0.0/Colletotrichum graminicola M1.001 KR domain-containing protein partial mRNA	A1CLY8/0.0/CCSA_ASPCL Polyketide synthase-nonribosomal peptide synthetase OS=Aspergillus clavatus (strain ATCC 1007 / CBS 513.65 / DSM 816 / NCTC 3887 / NRRL 1) GN=ccsA PE=3 SV=1	pcs:Pc21g12440/0.0/Pc21g12440; K15418 zearalenone synthase, highly reducing iterative type I polyketide synthase	CAC3355/1e-150/---	A0A0F9XPS0/0.0/A0A0F9XPS0_TRIHA KR domain-containing protein OS=Trichoderma harzianum GN=THAR02_05680 PE=4 SV=1	PF16197/1.0E-7/Ketoacyl-synthetase C-terminal extension	biological_process:GO:0008152//metabolic process;molecular_function:GO:0003824//catalytic activity;
CP_GLEAN_10006848	gi|672383576|gb|KFG85686.1|/0/multidrug resistance protein 1 [Metarhizium anisopliae] &gt;gi|743637814|gb|KID69185.1| multidrug resistance protein 1, partial [Metarhizium anisopliae ARSEF 549]	gi|629698588|ref|XM_007816395.1|/0.0/Metarhizium acridum CQMa 102 multidrug resistance protein 1 partial mRNA	P36619/0.0/PMD1_SCHPO Leptomycin B resistance protein pmd1 OS=Schizosaccharomyces pombe (strain 972 / ATCC 24843) GN=pmd1 PE=3 SV=2	maw:MAC_08246/0.0/multidrug resistance protein 1; K05658 ATP-binding cassette, subfamily B (MDR/TAP), member 1 [EC:3.6.3.44]	SPCC663.03/0.0/---	A0A086NX18/0.0/A0A086NX18_METAN Multidrug resistance protein 1 OS=Metarhizium anisopliae GN=MANI_020973 PE=3 SV=1	PF00664/3.1E-44/ABC transporter transmembrane region	biological_process:GO:0055085//transmembrane transport;cellular_component:GO:0016021//integral component of membrane;molecular_function:GO:0042626//ATPase activity, coupled to transmembrane movement of substances;GO:0005524//ATP binding;
CP_GLEAN_10006857	gi|969881361|gb|KUE98568.1|/0/lovastatin nonaketide synthase [Trichoderma gamsii]	gi|667644994|ref|XM_008596107.1|/0.0/Beauveria bassiana ARSEF 2860 lovastatin nonaketide synthase partial mRNA	Q9Y7D5/0.0/LOVF_ASPTE Lovastatin diketide synthase LovF OS=Aspergillus terreus GN=lovF PE=1 SV=1	bfu:BC1G_09042/0.0/similar to polyketide synthase; K15419 emericellamide biosynthesis, highly reducing iterative type I polyketide synthase	CAC3355/1e-177/---	A0A0A1T5R8/0.0/A0A0A1T5R8_9HYPO Uncharacterized protein OS=Torrubiella hemipterigena GN=VHEMI00830 PE=4 SV=1	PF00109/1.4E-72/Beta-ketoacyl synthase, N-terminal domain	biological_process:GO:0008152//metabolic process;molecular_function:GO:0003824//catalytic activity;
CP_GLEAN_10006881	gi|358371852|dbj|GAA88458.1|/1.86405e-60/related to tol protein [Aspergillus kawachii IFO 4308]	gi|134077075|emb|AM270168.1|/1e-55/Aspergillus niger contig An08c0130, genomic contig	NA	pte:PTT_08985/2e-57/hypothetical protein; K01230 mannosyl-oligosaccharide alpha-1,2-mannosidase [EC:3.2.1.113]	NA	G7XNR0/6e-60/G7XNR0_ASPKW Related to tol protein OS=Aspergillus kawachii (strain NBRC 4308) GN=AKAW_06572 PE=4 SV=1	PF06985/2.1E-27/Heterokaryon incompatibility protein (HET)	NA
CP_GLEAN_10006895	gi|770388839|gb|KJK74842.1|/0/hypothetical protein H634G_09886 [Metarhizium anisopliae BRIP 53293] &gt;gi|770406494|gb|KJK91373.1| hypothetical protein H633G_04787 [Metarhizium anisopliae BRIP 53284]	gi|953398255|ref|XM_014687884.1|/0.0/Metarhizium brunneum ARSEF 3297 Beta-ketoacyl synthase partial mRNA	Q03149/0.0/WA_EMENI Conidial yellow pigment biosynthesis polyketide synthase OS=Emericella nidulans (strain FGSC A4 / ATCC 38163 / CBS 112.46 / NRRL 194 / M139) GN=wA PE=1 SV=2	mbe:MBM_00260/0.0/polyketide synthase 1; K19791 iron transport multicopper oxidase	all1648_1/9e-147/---	A0A0D9NL80/0.0/A0A0D9NL80_METAN Uncharacterized protein OS=Metarhizium anisopliae BRIP 53293 GN=H634G_09886 PE=4 SV=1	PF02801/1.3E-31/Beta-ketoacyl synthase, C-terminal domain	molecular_function:GO:0003824//catalytic activity;
CP_GLEAN_10002710	gi|927416702|ref|XP_013954182.1|/1.14319e-14/hypothetical protein TRIVIDRAFT_68566 [Trichoderma virens Gv29-8] &gt;gi|358382311|gb|EHK19983.1| hypothetical protein TRIVIDRAFT_68566 [Trichoderma virens Gv29-8]	gi|927416701|ref|XM_014098707.1|/2e-14/Trichoderma virens Gv29-8 hypothetical protein partial mRNA	NA	NA	NA	G9MZC6/3e-14/G9MZC6_HYPVG Uncharacterized protein OS=Hypocrea virens (strain Gv29-8 / FGSC 10586) GN=TRIVIDRAFT_68566 PE=4 SV=1	NA	NA
CP_GLEAN_10002711	NA	NA	NA	NA	NA	NA	NA	NA
CP_GLEAN_10002713	gi|969877632|gb|KUE94921.1|/2.02124e-11/hypothetical protein TGAM01_10582, partial [Trichoderma gamsii]	NA	NA	NA	NA	A0A0J9WVS5/9e-08/A0A0J9WVS5_FUSO4 Uncharacterized protein OS=Fusarium oxysporum f. sp. lycopersici (strain 4287 / CBS 123668 / FGSC 9935 / NRRL 34936) GN=FOXG_17282 PE=4 SV=1	NA	NA
CP_GLEAN_10002715	gi|821507647|gb|KKZ64276.1|/3.13894e-78/hypothetical protein EMCG_09738 [Emmonsia crescens UAMH 3008]	gi|347003384|gb|CP003013.1|/1e-49/Thielavia terrestris NRRL 8126 chromosome 5, complete sequence	NA	NA	NA	A0A0G2J9N2/1e-77/A0A0G2J9N2_9EURO Uncharacterized protein OS=Emmonsia crescens UAMH 3008 GN=EMCG_09738 PE=4 SV=1	NA	NA
CP_GLEAN_10002719	gi|818157773|gb|KKO98596.1|/0/hypothetical protein THAR02_09295 [Trichoderma harzianum]	gi|256542363|gb|AC237393.1|/0.0/Neurospora tetrasperma clone JGIFHCO-17G11, complete sequence	Q00808/0.0/HETE1_PODAS Vegetative incompatibility protein HET-E-1 OS=Podospora anserina GN=HET-E1 PE=3 SV=1	mbe:MBM_04866/4e-61/WD repeat-containing protein 5B; K14855 ribosome assembly protein 4	all0438_2/8e-78/---	A0A0F9ZDZ4/0.0/A0A0F9ZDZ4_TRIHA Uncharacterized protein OS=Trichoderma harzianum GN=THAR02_09295 PE=4 SV=1	PF05729/3.0E-20/NACHT domain	NA
CP_GLEAN_10002783	gi|969880037|gb|KUE97262.1|/0/Pro-kumamolisin [Trichoderma gamsii]	gi|918801571|ref|XM_013568853.1|/0.0/Aureobasidium namibiae CBS 147.97 subtilisin-like protein partial mRNA	Q8NK92/0.0/AORSN_ASPOR Aorsin OS=Aspergillus oryzae (strain ATCC 42149 / RIB 40) GN=aorO PE=1 SV=2	afm:AFUA_6G10250/0.0/alkaline serine protease AorO (EC:3.4.14.9); K01279 tripeptidyl-peptidase I [EC:3.4.14.9]	TVN1122/8e-10/---	A0A0F9ZG21/0.0/A0A0F9ZG21_TRIHA Aorsin OS=Trichoderma harzianum GN=THAR02_08639 PE=4 SV=1	PF09286/1.5E-38/Pro-kumamolisin, activation domain	molecular_function:GO:0008236//serine-type peptidase activity;
CP_GLEAN_10002822	gi|927409021|ref|XP_013950356.1|/0/hypothetical protein TRIVIDRAFT_65025 [Trichoderma virens Gv29-8] &gt;gi|358378478|gb|EHK16160.1| hypothetical protein TRIVIDRAFT_65025 [Trichoderma virens Gv29-8]	gi|629732307|ref|XM_007827041.1|/1e-178/Metarhizium robertsii ARSEF 23 Cytochrome P450 CYP620P1 mRNA	O13345/2e-122/ORDA_ASPPA O-methylsterigmatocystin oxidoreductase OS=Aspergillus parasiticus GN=ordA PE=1 SV=1	afv:AFLA_139200/5e-120/aflQ/ ordA/ ord-1/ oxidoreductase/ cytochrome P450 monooxigenase; K17651 aflatoxin B synthase [EC:1.14.13.175]	alr1450/7e-18/---	G9NBF5/0.0/G9NBF5_HYPVG Uncharacterized protein OS=Hypocrea virens (strain Gv29-8 / FGSC 10586) GN=TRIVIDRAFT_65025 PE=3 SV=1	PF00067/1.5E-74/Cytochrome P450	cellular_component:GO:0016020//membrane;molecular_function:GO:0046872//metal ion binding;GO:0016491//oxidoreductase activity;
CP_GLEAN_10002865	gi|818160755|gb|KKP00944.1|/0/hypothetical protein THAR02_06952 [Trichoderma harzianum]	gi|927388846|ref|XM_014084794.1|/0.0/Trichoderma atroviride IMI 206040 polyketide synthase partial mRNA	Q9Y7D5/0.0/LOVF_ASPTE Lovastatin diketide synthase LovF OS=Aspergillus terreus GN=lovF PE=1 SV=1	bfu:BC1G_09042/0.0/similar to polyketide synthase; K15419 emericellamide biosynthesis, highly reducing iterative type I polyketide synthase	CAC3355/9e-146/---	A0A0G0A702/0.0/A0A0G0A702_TRIHA Uncharacterized protein OS=Trichoderma harzianum GN=THAR02_06952 PE=4 SV=1	PF00698/1.2E-54/Acyl transferase domain	molecular_function:GO:0003824//catalytic activity;
CP_GLEAN_10002872	gi|242812082|ref|XP_002485885.1|/0/polyketide synthase, putative [Talaromyces stipitatus ATCC 10500] &gt;gi|218714224|gb|EED13647.1| polyketide synthase, putative [Talaromyces stipitatus ATCC 10500]	gi|85089913|ref|XM_953076.1|/0.0/Neurospora crassa OR74A polyketide synthase 5 (pks-5), partial mRNA	Q9Y7D5/0.0/LOVF_ASPTE Lovastatin diketide synthase LovF OS=Aspergillus terreus GN=lovF PE=1 SV=1	bfu:BC1G_09042/0.0/similar to polyketide synthase; K15419 emericellamide biosynthesis, highly reducing iterative type I polyketide synthase	CAC3355/1e-143/---	A0A0A2KI93/0.0/A0A0A2KI93_PENIT Acyl transferase/acyl hydrolase/lysophospholipase OS=Penicillium italicum GN=PITC_087430 PE=4 SV=1	PF00107/3.7E-12/Zinc-binding dehydrogenase	biological_process:GO:0055114//oxidation-reduction process;molecular_function:GO:0047879//erythronolide synthase activity;GO:0016491//oxidoreductase activity;GO:0031177//phosphopantetheine binding;
CP_GLEAN_10002881	gi|589101377|ref|XP_006962711.1|/0/predicted protein [Trichoderma reesei QM6a] &gt;gi|340520936|gb|EGR51171.1| predicted protein [Trichoderma reesei QM6a]	gi|675324092|gb|CP009080.1|/1e-167/Verticillium dahliae JR2 chromosome 4, complete sequence	Q00808/2e-116/HETE1_PODAS Vegetative incompatibility protein HET-E-1 OS=Podospora anserina GN=HET-E1 PE=3 SV=1	act:ACLA_004520/2e-17/hypothetical protein; K01279 tripeptidyl-peptidase I [EC:3.4.14.9]	NA	A0A0M0U721/0.0/A0A0M0U721_9PEZI Vegetative incompatibility protein HET-E-1 (Fragment) OS=Madurella mycetomatis GN=MMYC01_G07468 PE=4 SV=1	PF17100/2.4E-65/N-terminal domain of NWD NACHT-NTPase	NA
CP_GLEAN_10002882	gi|598041163|ref|XP_007349954.1|/2.21576e-17/hypothetical protein AURDEDRAFT_68112 [Auricularia subglabra TFB-10046 SS5] &gt;gi|393234417|gb|EJD41980.1| hypothetical protein AURDEDRAFT_68112 [Auricularia subglabra TFB-10046 SS5]	gi|628087747|ref|XM_007707534.1|/2e-09/Cochliobolus sativus ND90Pr glycosyltransferase family 90 protein partial mRNA	NA	NA	NA	S3CYT0/2e-14/S3CYT0_GLAL2 Uncharacterized protein OS=Glarea lozoyensis (strain ATCC 20868 / MF5171) GN=GLAREA_12832 PE=4 SV=1	NA	NA
CP_GLEAN_10002919	gi|818159714|gb|KKP00106.1|/0/hypothetical protein THAR02_07787 [Trichoderma harzianum]	gi|256542363|gb|AC237393.1|/0.0/Neurospora tetrasperma clone JGIFHCO-17G11, complete sequence	Q00808/3e-176/HETE1_PODAS Vegetative incompatibility protein HET-E-1 OS=Podospora anserina GN=HET-E1 PE=3 SV=1	cne:CNE03830/1e-14/general transcriptional repressor; K06666 glucose repression regulatory protein TUP1	MA2525/4e-30/---	A0A0F9X4I6/0.0/A0A0F9X4I6_TRIHA Uncharacterized protein OS=Trichoderma harzianum GN=THAR02_07787 PE=4 SV=1	PF05729/2.2E-22/NACHT domain	NA
CP_GLEAN_10003005	gi|927419968|ref|XP_013955815.1|/0/hypothetical protein TRIVIDRAFT_52861 [Trichoderma virens Gv29-8] &gt;gi|358383963|gb|EHK21622.1| hypothetical protein TRIVIDRAFT_52861 [Trichoderma virens Gv29-8]	gi|317141712|ref|XM_001818751.2|/0.0/Aspergillus oryzae RIB40 nonribosomal peptide synthase, mRNA	Q4WVN4/0.0/NRPS8_ASPFU Nonribosomal peptide synthetase 8 OS=Neosartorya fumigata (strain ATCC MYA-4609 / Af293 / CBS 101355 / FGSC A1100) GN=NRPS8 PE=3 SV=1	aor:AOR_1_760134/0.0/AO090102000465; nonribosomal peptide synthase; K18281 brevianamide F synthase	all2643/4e-90/---	G9MVA5/0.0/G9MVA5_HYPVG Uncharacterized protein OS=Hypocrea virens (strain Gv29-8 / FGSC 10586) GN=TRIVIDRAFT_52861 PE=4 SV=1	PF00550/2.3E-7/Phosphopantetheine attachment site	NA
CP_GLEAN_10003056	gi|636761225|ref|XP_008082786.1|/6.27149e-13/hypothetical protein GLAREA_12832 [Glarea lozoyensis ATCC 20868] &gt;gi|512201279|gb|EPE30109.1| hypothetical protein GLAREA_12832 [Glarea lozoyensis ATCC 20868]	gi|628087747|ref|XM_007707534.1|/1e-09/Cochliobolus sativus ND90Pr glycosyltransferase family 90 protein partial mRNA	NA	NA	NA	S3CYT0/2e-12/S3CYT0_GLAL2 Uncharacterized protein OS=Glarea lozoyensis (strain ATCC 20868 / MF5171) GN=GLAREA_12832 PE=4 SV=1	NA	NA
CP_GLEAN_10003059	gi|799245880|gb|KJZ74704.1|/0/hypothetical protein HIM_05821 [Hirsutella minnesotensis 3608]	gi|296805027|ref|XM_002843295.1|/0.0/Arthroderma otae CBS 113480 non-ribosomal peptide synthetase, mRNA	Q4WLW5/0.0/NRP12_ASPFU Nonribosomal peptide synthetase 12 OS=Neosartorya fumigata (strain ATCC MYA-4609 / Af293 / CBS 101355 / FGSC A1100) GN=NRPS12 PE=1 SV=1	aor:AOR_1_760134/0.0/AO090102000465; nonribosomal peptide synthase; K18281 brevianamide F synthase	all2644_2/6e-107/---	A0A0F8A548/0.0/A0A0F8A548_9HYPO Uncharacterized protein OS=Hirsutella minnesotensis 3608 GN=HIM_05821 PE=4 SV=1	PF00550/2.4E-10/Phosphopantetheine attachment site	NA
CP_GLEAN_10003105	gi|927416772|ref|XP_013954217.1|/0/putative polyketide synthase [Trichoderma virens Gv29-8] &gt;gi|358382350|gb|EHK20022.1| putative polyketide synthase [Trichoderma virens Gv29-8]	gi|927388846|ref|XM_014084794.1|/0.0/Trichoderma atroviride IMI 206040 polyketide synthase partial mRNA	Q9Y7D5/0.0/LOVF_ASPTE Lovastatin diketide synthase LovF OS=Aspergillus terreus GN=lovF PE=1 SV=1	bfu:BC1G_09042/0.0/similar to polyketide synthase; K15419 emericellamide biosynthesis, highly reducing iterative type I polyketide synthase	CAC3355/7e-165/---	A0A0G0A702/0.0/A0A0G0A702_TRIHA Uncharacterized protein OS=Trichoderma harzianum GN=THAR02_06952 PE=4 SV=1	PF16197/5.2E-8/Ketoacyl-synthetase C-terminal extension	molecular_function:GO:0003824//catalytic activity;
CP_GLEAN_10003125	gi|530470168|gb|EQB51185.1|/0/hypothetical protein CGLO_09281 [Colletotrichum gloeosporioides Cg-14]	gi|596703857|ref|XM_007283020.1|/0.0/Colletotrichum gloeosporioides Nara gc5 lovastatin nonaketide synthase (CGGC5_11412), partial mRNA	A1CLY8/0.0/CCSA_ASPCL Polyketide synthase-nonribosomal peptide synthetase OS=Aspergillus clavatus (strain ATCC 1007 / CBS 513.65 / DSM 816 / NCTC 3887 / NRRL 1) GN=ccsA PE=3 SV=1	cim:CIMG_06629/0.0/amino acid adenylation domain-containing protein; K15394 hybrid polyketide synthase / nonribosomal peptide synthetase ACE1	CAC3355/1e-141/---	T0LSH5/0.0/T0LSH5_COLGC Uncharacterized protein OS=Colletotrichum gloeosporioides (strain Cg-14) GN=CGLO_09281 PE=4 SV=1	PF08242/4.2E-16/Methyltransferase domain	molecular_function:GO:0003824//catalytic activity;
CP_GLEAN_10003134	gi|748559968|dbj|GAM34809.1|/0/hypothetical protein TCE0_015f02628 [Talaromyces cellulolyticus]	gi|699034075|emb|HG970334.1|/0.0/Fusarium graminearum chromosome 3, complete genome	P16157/6e-52/ANK1_HUMAN Ankyrin-1 OS=Homo sapiens GN=ANK1 PE=1 SV=3	maj:MAA_08755/5e-37/Ankyrin repeat-containing domain protein; K10380 ankyrin	all2748/1e-38/---	A0A090D5I1/0.0/A0A090D5I1_PODAN Uncharacterized protein OS=Podospora anserina (strain S / ATCC MYA-4624 / DSM 980 / FGSC 10383) PE=4 SV=1	PF12796/4.5E-10/Ankyrin repeats (3 copies)	NA
CP_GLEAN_10003317	gi|751757009|gb|KIN05184.1|/0/hypothetical protein OIDMADRAFT_51005 [Oidiodendron maius Zn]	gi|21541267|emb|AJ414729.1|/0.0/Monascus purpureus mRNA for polyketide synthase (pks1 gene)	Q03149/0.0/WA_EMENI Conidial yellow pigment biosynthesis polyketide synthase OS=Emericella nidulans (strain FGSC A4 / ATCC 38163 / CBS 112.46 / NRRL 194 / M139) GN=wA PE=1 SV=2	mbe:MBM_00260/0.0/polyketide synthase 1; K19791 iron transport multicopper oxidase	all1648_1/3e-152/---	A0A0C3D1S8/0.0/A0A0C3D1S8_9PEZI Uncharacterized protein OS=Oidiodendron maius Zn GN=OIDMADRAFT_51005 PE=4 SV=1	PF02801/5.6E-37/Beta-ketoacyl synthase, C-terminal domain	NA
CP_GLEAN_10003324	gi|636768877|ref|XP_008086612.1|/0/Thiolase-like protein [Glarea lozoyensis ATCC 20868] &gt;gi|512196457|gb|EPE25293.1| Thiolase-like protein [Glarea lozoyensis ATCC 20868]	gi|636768876|ref|XM_008088421.1|/0.0/Glarea lozoyensis ATCC 20868 Thiolase-like protein mRNA	Q9Y7D5/0.0/LOVF_ASPTE Lovastatin diketide synthase LovF OS=Aspergillus terreus GN=lovF PE=1 SV=1	bfu:BC1G_09042/0.0/similar to polyketide synthase; K15419 emericellamide biosynthesis, highly reducing iterative type I polyketide synthase	all1649/2e-150/---	S3DF90/0.0/S3DF90_GLAL2 Thiolase-like protein OS=Glarea lozoyensis (strain ATCC 20868 / MF5171) GN=GLAREA_01205 PE=4 SV=1	PF16197/3.5E-13/Ketoacyl-synthetase C-terminal extension	NA
CP_GLEAN_10003356	gi|682451255|gb|KFZ10666.1|/0/hypothetical protein V502_08004 [Pseudogymnoascus sp. VKM F-4520 (FW-2644)]	gi|667646656|ref|XM_008596938.1|/0.0/Beauveria bassiana ARSEF 2860 polyketide synthase partial mRNA	Q9Y7D5/0.0/LOVF_ASPTE Lovastatin diketide synthase LovF OS=Aspergillus terreus GN=lovF PE=1 SV=1	bfu:BC1G_09042/0.0/similar to polyketide synthase; K15419 emericellamide biosynthesis, highly reducing iterative type I polyketide synthase	CAC3355/6e-151/---	A0A094HQX1/0.0/A0A094HQX1_9PEZI Uncharacterized protein OS=Pseudogymnoascus pannorum VKM F-4520 GN=V502_08004 PE=4 SV=1	PF16197/1.9E-14/Ketoacyl-synthetase C-terminal extension	NA
CP_GLEAN_10003444	gi|748559968|dbj|GAM34809.1|/0/hypothetical protein TCE0_015f02628 [Talaromyces cellulolyticus]	gi|629730683|ref|XM_007826520.1|/0.0/Metarhizium robertsii ARSEF 23 ankyrin repeat protein mRNA	Q5F478/4e-66/ANR44_CHICK Serine/threonine-protein phosphatase 6 regulatory ankyrin repeat subunit B OS=Gallus gallus GN=ANKRD44 PE=2 SV=1	maj:MAA_08755/3e-33/Ankyrin repeat-containing domain protein; K10380 ankyrin	all2748/4e-43/---	G1XMA4/0.0/G1XMA4_ARTOA Uncharacterized protein OS=Arthrobotrys oligospora (strain ATCC 24927 / CBS 115.81 / DSM 1491) GN=AOL_s00140g73 PE=4 SV=1	PF00023/5.3E-6/Ankyrin repeat	NA
CP_GLEAN_10003732	gi|936417323|gb|KPM45555.1|/2.12316e-64/hypothetical protein AK830_g944 [Neonectria ditissima]	gi|596719640|ref|XM_007285912.1|/1e-48/Colletotrichum gloeosporioides Nara gc5 lysR family regulatory protein (CGGC5_13757), partial mRNA	NA	NA	NA	G9NFT5/3e-50/G9NFT5_HYPAI Uncharacterized protein OS=Hypocrea atroviridis (strain ATCC 20476 / IMI 206040) GN=TRIATDRAFT_81374 PE=4 SV=1	NA	NA
CP_GLEAN_10003776	gi|799243747|gb|KJZ72707.1|/0/hypothetical protein HIM_07899 [Hirsutella minnesotensis 3608]	gi|927420237|ref|XM_014100475.1|/0.0/Trichoderma virens Gv29-8 non-ribosomal peptide synthetase partial mRNA	Q4WVN4/0.0/NRPS8_ASPFU Nonribosomal peptide synthetase 8 OS=Neosartorya fumigata (strain ATCC MYA-4609 / Af293 / CBS 101355 / FGSC A1100) GN=NRPS8 PE=3 SV=1	aor:AOR_1_760134/0.0/AO090102000465; nonribosomal peptide synthase; K18281 brevianamide F synthase	all2643/2e-116/---	A0A0F7ZYM0/0.0/A0A0F7ZYM0_9HYPO Uncharacterized protein OS=Hirsutella minnesotensis 3608 GN=HIM_07899 PE=4 SV=1	NA	NA
CP_GLEAN_10003794	gi|749891308|gb|KIJ59257.1|/0/hypothetical protein HYDPIDRAFT_33327 [Hydnomerulius pinastri MD-312]	gi|630197252|ref|XM_007852364.1|/1e-150/Moniliophthora roreri MCA 2997 tol-like protein partial mRNA	NA	aor:AOR_1_946054/3e-22/AO090011000559; DNA polymerase alpha catalytic subunit; K02320 DNA polymerase alpha subunit A [EC:2.7.7.7]	NA	A0A0C9W904/0.0/A0A0C9W904_9HOMO Unplaced genomic scaffold scaffold_58, whole genome shotgun sequence OS=Hydnomerulius pinastri MD-312 GN=HYDPIDRAFT_33327 PE=4 SV=1	NA	NA
CP_GLEAN_10003869	gi|751748931|gb|KIM97115.1|/0/hypothetical protein OIDMADRAFT_168862, partial [Oidiodendron maius Zn]	gi|675324094|gb|CP009082.1|/0.0/Verticillium dahliae JR2 chromosome 7, complete sequence	NA	NA	YPO3673/2e-42/---	A0A0C3GM03/0.0/A0A0C3GM03_9PEZI Uncharacterized protein (Fragment) OS=Oidiodendron maius Zn GN=OIDMADRAFT_168862 PE=4 SV=1	NA	NA
CP_GLEAN_10003870	gi|821062805|gb|KKY18164.1|/0/putative toxin subunit [Phaeomoniella chlamydospora]	gi|675324094|gb|CP009082.1|/0.0/Verticillium dahliae JR2 chromosome 7, complete sequence	NA	NA	NA	A0A094EZ58/0.0/A0A094EZ58_9PEZI Uncharacterized protein OS=Pseudogymnoascus pannorum VKM F-103 GN=V499_03544 PE=4 SV=1	NA	NA
CP_GLEAN_10003889	gi|169595148|ref|XP_001790998.1|/0/hypothetical protein SNOG_00308 [Parastagonospora nodorum SN15] &gt;gi|160701027|gb|EAT91803.2| hypothetical protein SNOG_00308 [Parastagonospora nodorum SN15]	gi|953395443|ref|XM_014686478.1|/0.0/Metarhizium brunneum ARSEF 3297 Beta-ketoacyl synthase partial mRNA	A1CLY8/0.0/CCSA_ASPCL Polyketide synthase-nonribosomal peptide synthetase OS=Aspergillus clavatus (strain ATCC 1007 / CBS 513.65 / DSM 816 / NCTC 3887 / NRRL 1) GN=ccsA PE=3 SV=1	pcs:Pc14g00080/0.0/Pc14g00080; K15394 hybrid polyketide synthase / nonribosomal peptide synthetase ACE1	CAC3355/2e-154/---	A0A094ISB1/0.0/A0A094ISB1_9PEZI Uncharacterized protein OS=Pseudogymnoascus pannorum VKM F-4520 GN=V502_02428 PE=4 SV=1	NA	molecular_function:GO:0003824//catalytic activity;
CP_GLEAN_10003905	gi|634794988|gb|AHZ61902.1|/0/polyketide synthase [Aspergillus steynii]	gi|761842666|ref|XM_007824556.2|/0.0/Metarhizium robertsii ARSEF 23 polyketide synthase mRNA	Q9Y7D5/0.0/LOVF_ASPTE Lovastatin diketide synthase LovF OS=Aspergillus terreus GN=lovF PE=1 SV=1	bfu:BC1G_09042/0.0/similar to polyketide synthase; K15419 emericellamide biosynthesis, highly reducing iterative type I polyketide synthase	CAC3355/4e-155/---	A0A0F6N2A4/0.0/A0A0F6N2A4_9EURO Polyketide synthase OS=Aspergillus steynii PE=4 SV=1	NA	NA
CP_GLEAN_10003960	gi|584142580|gb|EWG51900.1|/0/hypothetical protein FVEG_10756 [Fusarium verticillioides 7600]	gi|699040812|emb|HG970332.1|/0.0/Fusarium graminearum chromosome 1, complete genome	NA	NA	NA	W7MW53/0.0/W7MW53_GIBM7 Uncharacterized protein OS=Gibberella moniliformis (strain M3125 / FGSC 7600) GN=FVEG_10756 PE=4 SV=1	NA	NA
CP_GLEAN_10003974	gi|682469162|gb|KFZ22994.1|/0/hypothetical protein V502_02526, partial [Pseudogymnoascus sp. VKM F-4520 (FW-2644)]	gi|315039802|ref|XM_003169231.1|/0.0/Arthroderma gypseum CBS 118893 fatty acid synthase S-acetyltransferase (MGYG_08825) mRNA, complete cds	Q9Y7D5/0.0/LOVF_ASPTE Lovastatin diketide synthase LovF OS=Aspergillus terreus GN=lovF PE=1 SV=1	bfu:BC1G_09042/0.0/similar to polyketide synthase; K15419 emericellamide biosynthesis, highly reducing iterative type I polyketide synthase	CAC3355/2e-151/---	A0A094IB57/0.0/A0A094IB57_9PEZI Uncharacterized protein (Fragment) OS=Pseudogymnoascus pannorum VKM F-4520 GN=V502_02526 PE=4 SV=1	NA	NA
CP_GLEAN_10004010	gi|936414435|gb|KPM42830.1|/0/Lovastatin diketide synthase LovF [Neonectria ditissima]	gi|827073018|ref|XM_008099760.1|/0.0/Colletotrichum graminicola M1.001 KR domain-containing protein partial mRNA	Q9Y7D5/0.0/LOVF_ASPTE Lovastatin diketide synthase LovF OS=Aspergillus terreus GN=lovF PE=1 SV=1	bfu:BC1G_09042/0.0/similar to polyketide synthase; K15419 emericellamide biosynthesis, highly reducing iterative type I polyketide synthase	CAC3355/1e-161/---	A0A0C3DCW3/0.0/A0A0C3DCW3_9PEZI Uncharacterized protein OS=Oidiodendron maius Zn GN=OIDMADRAFT_104674 PE=4 SV=1	NA	biological_process:GO:0000280//nuclear division;GO:1903046//meiotic cell cycle process;GO:0030261//chromosome condensation;molecular_function:GO:0003824//catalytic activity;
CP_GLEAN_10004022	gi|908386135|gb|KND86893.1|/0/Lovastatin diketide synthase LovF [Tolypocladium ophioglossoides CBS 100239]	gi|927386280|ref|XM_014083511.1|/0.0/Trichoderma atroviride IMI 206040 polyketide synthase partial mRNA	Q9Y7D5/0.0/LOVF_ASPTE Lovastatin diketide synthase LovF OS=Aspergillus terreus GN=lovF PE=1 SV=1	bfu:BC1G_09042/0.0/similar to polyketide synthase; K15419 emericellamide biosynthesis, highly reducing iterative type I polyketide synthase	CAC3355/1e-168/---	A0A0L0MYB8/0.0/A0A0L0MYB8_9HYPO Lovastatin diketide synthase LovF OS=Tolypocladium ophioglossoides CBS 100239 GN=TOPH_08457 PE=4 SV=1	NA	biological_process:GO:0008152//metabolic process;molecular_function:GO:0016746//transferase activity, transferring acyl groups;
CP_GLEAN_10004036	gi|969886720|gb|KUF03890.1|/0/hypothetical protein TGAM01_01542 [Trichoderma gamsii]	gi|927420237|ref|XM_014100475.1|/0.0/Trichoderma virens Gv29-8 non-ribosomal peptide synthetase partial mRNA	Q4WT66/0.0/NRPS1_ASPFU Nonribosomal peptide synthetase 1 OS=Neosartorya fumigata (strain ATCC MYA-4609 / Af293 / CBS 101355 / FGSC A1100) GN=NRPS1 PE=1 SV=1	aor:AOR_1_760134/0.0/AO090102000465; nonribosomal peptide synthase; K18281 brevianamide F synthase	all2643/5e-110/---	A0A094IDU3/0.0/A0A094IDU3_9PEZI Uncharacterized protein OS=Pseudogymnoascus pannorum VKM F-4518 GN=V500_03085 PE=4 SV=1	NA	NA
CP_GLEAN_10004037	gi|799244936|gb|KJZ73816.1|/0/hypothetical protein HIM_06709 [Hirsutella minnesotensis 3608]	gi|953457748|ref|XM_014716863.1|/0.0/Metarhizium majus ARSEF 297 polyketide synthase 3 partial mRNA	A1CLY8/0.0/CCSA_ASPCL Polyketide synthase-nonribosomal peptide synthetase OS=Aspergillus clavatus (strain ATCC 1007 / CBS 513.65 / DSM 816 / NCTC 3887 / NRRL 1) GN=ccsA PE=3 SV=1	aor:AOR_1_476164/0.0/AO090001000277; hybrid NRPS/PKS enzyme; K15384 aspyridone synthetase, hybrid polyketide synthase / nonribosomal peptide synthetase	CAC3355/2e-174/---	A0A0F7ZIL4/0.0/A0A0F7ZIL4_9HYPO Uncharacterized protein OS=Hirsutella minnesotensis 3608 GN=HIM_06709 PE=4 SV=1	NA	NA
CP_GLEAN_10004111	gi|589097841|ref|XP_006960943.1|/9.70582e-62/predicted protein [Trichoderma reesei QM6a] &gt;gi|340522200|gb|EGR52433.1| predicted protein [Trichoderma reesei QM6a] &gt;gi|572274930|gb|ETR98397.1| hypothetical protein M419DRAFT_38417 [Trichoderma reesei RUT C-30]	gi|953390935|ref|XM_014684242.1|/3e-51/Metarhizium brunneum ARSEF 3297 Chloramphenicol acetyltransferase-like domain protein partial mRNA	NA	NA	NA	A0A024S012/3e-61/A0A024S012_HYPJE Uncharacterized protein OS=Trichoderma reesei RUT C-30 GN=M419DRAFT_38417 PE=4 SV=1	NA	NA
CP_GLEAN_10004112	gi|682451255|gb|KFZ10666.1|/0/hypothetical protein V502_08004 [Pseudogymnoascus sp. VKM F-4520 (FW-2644)]	gi|667646656|ref|XM_008596938.1|/0.0/Beauveria bassiana ARSEF 2860 polyketide synthase partial mRNA	Q9Y7D5/0.0/LOVF_ASPTE Lovastatin diketide synthase LovF OS=Aspergillus terreus GN=lovF PE=1 SV=1	bfu:BC1G_09042/0.0/similar to polyketide synthase; K15419 emericellamide biosynthesis, highly reducing iterative type I polyketide synthase	CAC3355/4e-153/---	A0A094HQX1/0.0/A0A094HQX1_9PEZI Uncharacterized protein OS=Pseudogymnoascus pannorum VKM F-4520 GN=V502_08004 PE=4 SV=1	NA	NA
CP_GLEAN_10004117	gi|953459299|ref|XP_014573124.1|/0/hypothetical protein MAJ_09911, partial [Metarhizium majus ARSEF 297] &gt;gi|743667085|gb|KID94130.1| hypothetical protein MAJ_09911, partial [Metarhizium majus ARSEF 297]	gi|94540574|gb|DQ493954.1|/1e-123/Magnaporthe grisea 70-15 clone 56L15 telomere region, partial sequence	NA	NA	NA	A0A0B4H328/0.0/A0A0B4H328_9HYPO Uncharacterized protein (Fragment) OS=Metarhizium majus ARSEF 297 GN=MAJ_09911 PE=4 SV=1	NA	NA
CP_GLEAN_10004118	gi|591429949|gb|EXL64511.1|/1.50394e-86/hypothetical protein FOPG_19225 [Fusarium oxysporum f. sp. conglutinans race 2 54008]	gi|94540574|gb|DQ493954.1|/2e-65/Magnaporthe grisea 70-15 clone 56L15 telomere region, partial sequence	NA	NA	NA	X0GXD5/5e-86/X0GXD5_FUSOX Uncharacterized protein OS=Fusarium oxysporum f. sp. conglutinans race 2 54008 GN=FOPG_19225 PE=4 SV=1	NA	NA
CP_GLEAN_10004119	NA	NA	NA	NA	NA	NA	NA	NA
CP_GLEAN_10004120	gi|927416702|ref|XP_013954182.1|/1.0302e-11/hypothetical protein TRIVIDRAFT_68566 [Trichoderma virens Gv29-8] &gt;gi|358382311|gb|EHK19983.1| hypothetical protein TRIVIDRAFT_68566 [Trichoderma virens Gv29-8]	gi|927416701|ref|XM_014098707.1|/8e-11/Trichoderma virens Gv29-8 hypothetical protein partial mRNA	NA	NA	NA	G9MZC6/3e-11/G9MZC6_HYPVG Uncharacterized protein OS=Hypocrea virens (strain Gv29-8 / FGSC 10586) GN=TRIVIDRAFT_68566 PE=4 SV=1	NA	NA
CP_GLEAN_10004121	gi|927416702|ref|XP_013954182.1|/9.12493e-54/hypothetical protein TRIVIDRAFT_68566 [Trichoderma virens Gv29-8] &gt;gi|358382311|gb|EHK19983.1| hypothetical protein TRIVIDRAFT_68566 [Trichoderma virens Gv29-8]	gi|531988639|emb|HF679024.1|/1e-38/Fusarium fujikuroi IMI 58289 draft genome, chromosome FFUJ_chr02	NA	NA	NA	G9MZC6/3e-53/G9MZC6_HYPVG Uncharacterized protein OS=Hypocrea virens (strain Gv29-8 / FGSC 10586) GN=TRIVIDRAFT_68566 PE=4 SV=1	NA	NA
CP_GLEAN_10000007	gi|927402353|ref|XP_013947022.1|/3.73612e-85/hypothetical protein TRIATDRAFT_262275 [Trichoderma atroviride IMI 206040] &gt;gi|358399524|gb|EHK48867.1| hypothetical protein TRIATDRAFT_262275 [Trichoderma atroviride IMI 206040]	gi|343526938|gb|JF415989.1|/1e-88/Paecilomyces niphetodes voucher CBS 364.76 large subunit ribosomal RNA gene, partial sequence	NA	NA	NA	G9NL01/1e-84/G9NL01_HYPAI Uncharacterized protein OS=Hypocrea atroviridis (strain ATCC 20476 / IMI 206040) GN=TRIATDRAFT_262275 PE=4 SV=1	NA	NA
CP_GLEAN_10000008	gi|927402353|ref|XP_013947022.1|/3.73612e-85/hypothetical protein TRIATDRAFT_262275 [Trichoderma atroviride IMI 206040] &gt;gi|358399524|gb|EHK48867.1| hypothetical protein TRIATDRAFT_262275 [Trichoderma atroviride IMI 206040]	gi|343526938|gb|JF415989.1|/1e-88/Paecilomyces niphetodes voucher CBS 364.76 large subunit ribosomal RNA gene, partial sequence	NA	NA	NA	G9NL01/1e-84/G9NL01_HYPAI Uncharacterized protein OS=Hypocrea atroviridis (strain ATCC 20476 / IMI 206040) GN=TRIATDRAFT_262275 PE=4 SV=1	NA	NA
CP_GLEAN_10000009	gi|927402353|ref|XP_013947022.1|/3.73612e-85/hypothetical protein TRIATDRAFT_262275 [Trichoderma atroviride IMI 206040] &gt;gi|358399524|gb|EHK48867.1| hypothetical protein TRIATDRAFT_262275 [Trichoderma atroviride IMI 206040]	gi|343526938|gb|JF415989.1|/1e-88/Paecilomyces niphetodes voucher CBS 364.76 large subunit ribosomal RNA gene, partial sequence	NA	NA	NA	G9NL01/1e-84/G9NL01_HYPAI Uncharacterized protein OS=Hypocrea atroviridis (strain ATCC 20476 / IMI 206040) GN=TRIATDRAFT_262275 PE=4 SV=1	NA	NA
CP_GLEAN_10000010	gi|927402353|ref|XP_013947022.1|/3.73612e-85/hypothetical protein TRIATDRAFT_262275 [Trichoderma atroviride IMI 206040] &gt;gi|358399524|gb|EHK48867.1| hypothetical protein TRIATDRAFT_262275 [Trichoderma atroviride IMI 206040]	gi|343526938|gb|JF415989.1|/1e-88/Paecilomyces niphetodes voucher CBS 364.76 large subunit ribosomal RNA gene, partial sequence	NA	NA	NA	G9NL01/1e-84/G9NL01_HYPAI Uncharacterized protein OS=Hypocrea atroviridis (strain ATCC 20476 / IMI 206040) GN=TRIATDRAFT_262275 PE=4 SV=1	NA	NA
CP_GLEAN_10000011	gi|927402353|ref|XP_013947022.1|/3.73612e-85/hypothetical protein TRIATDRAFT_262275 [Trichoderma atroviride IMI 206040] &gt;gi|358399524|gb|EHK48867.1| hypothetical protein TRIATDRAFT_262275 [Trichoderma atroviride IMI 206040]	gi|343526938|gb|JF415989.1|/1e-88/Paecilomyces niphetodes voucher CBS 364.76 large subunit ribosomal RNA gene, partial sequence	NA	NA	NA	G9NL01/1e-84/G9NL01_HYPAI Uncharacterized protein OS=Hypocrea atroviridis (strain ATCC 20476 / IMI 206040) GN=TRIATDRAFT_262275 PE=4 SV=1	NA	NA
CP_GLEAN_10000012	gi|927402353|ref|XP_013947022.1|/3.73612e-85/hypothetical protein TRIATDRAFT_262275 [Trichoderma atroviride IMI 206040] &gt;gi|358399524|gb|EHK48867.1| hypothetical protein TRIATDRAFT_262275 [Trichoderma atroviride IMI 206040]	gi|343526938|gb|JF415989.1|/1e-88/Paecilomyces niphetodes voucher CBS 364.76 large subunit ribosomal RNA gene, partial sequence	NA	NA	NA	G9NL01/1e-84/G9NL01_HYPAI Uncharacterized protein OS=Hypocrea atroviridis (strain ATCC 20476 / IMI 206040) GN=TRIATDRAFT_262275 PE=4 SV=1	NA	NA
CP_GLEAN_10004122	gi|927416702|ref|XP_013954182.1|/9.12493e-54/hypothetical protein TRIVIDRAFT_68566 [Trichoderma virens Gv29-8] &gt;gi|358382311|gb|EHK19983.1| hypothetical protein TRIVIDRAFT_68566 [Trichoderma virens Gv29-8]	gi|531988639|emb|HF679024.1|/1e-38/Fusarium fujikuroi IMI 58289 draft genome, chromosome FFUJ_chr02	NA	NA	NA	G9MZC6/3e-53/G9MZC6_HYPVG Uncharacterized protein OS=Hypocrea virens (strain Gv29-8 / FGSC 10586) GN=TRIVIDRAFT_68566 PE=4 SV=1	NA	NA
CP_GLEAN_10004123	gi|927416702|ref|XP_013954182.1|/1.0302e-11/hypothetical protein TRIVIDRAFT_68566 [Trichoderma virens Gv29-8] &gt;gi|358382311|gb|EHK19983.1| hypothetical protein TRIVIDRAFT_68566 [Trichoderma virens Gv29-8]	gi|927416701|ref|XM_014098707.1|/8e-11/Trichoderma virens Gv29-8 hypothetical protein partial mRNA	NA	NA	NA	G9MZC6/3e-11/G9MZC6_HYPVG Uncharacterized protein OS=Hypocrea virens (strain Gv29-8 / FGSC 10586) GN=TRIVIDRAFT_68566 PE=4 SV=1	NA	NA
CP_GLEAN_10004124	NA	NA	NA	NA	NA	NA	NA	NA
CP_GLEAN_10004125	gi|591429949|gb|EXL64511.1|/1.50394e-86/hypothetical protein FOPG_19225 [Fusarium oxysporum f. sp. conglutinans race 2 54008]	gi|94540574|gb|DQ493954.1|/2e-65/Magnaporthe grisea 70-15 clone 56L15 telomere region, partial sequence	NA	NA	NA	X0GXD5/5e-86/X0GXD5_FUSOX Uncharacterized protein OS=Fusarium oxysporum f. sp. conglutinans race 2 54008 GN=FOPG_19225 PE=4 SV=1	NA	NA
CP_GLEAN_10004126	gi|953459299|ref|XP_014573124.1|/0/hypothetical protein MAJ_09911, partial [Metarhizium majus ARSEF 297] &gt;gi|743667085|gb|KID94130.1| hypothetical protein MAJ_09911, partial [Metarhizium majus ARSEF 297]	gi|94540574|gb|DQ493954.1|/1e-125/Magnaporthe grisea 70-15 clone 56L15 telomere region, partial sequence	NA	NA	NA	A0A0B4H328/0.0/A0A0B4H328_9HYPO Uncharacterized protein (Fragment) OS=Metarhizium majus ARSEF 297 GN=MAJ_09911 PE=4 SV=1	NA	NA
CP_GLEAN_10004158	gi|189206211|ref|XP_001939440.1|/0/lovastatin nonaketide synthase [Pyrenophora tritici-repentis Pt-1C-BFP] &gt;gi|187975533|gb|EDU42159.1| lovastatin nonaketide synthase [Pyrenophora tritici-repentis Pt-1C-BFP]	gi|189206210|ref|XM_001939405.1|/0.0/Pyrenophora tritici-repentis Pt-1C-BFP lovastatin nonaketide synthase, mRNA	Q9Y7D5/0.0/LOVF_ASPTE Lovastatin diketide synthase LovF OS=Aspergillus terreus GN=lovF PE=1 SV=1	bfu:BC1G_09042/0.0/similar to polyketide synthase; K15419 emericellamide biosynthesis, highly reducing iterative type I polyketide synthase	CAC3355/9e-136/---	B2WGQ2/0.0/B2WGQ2_PYRTR Lovastatin nonaketide synthase OS=Pyrenophora tritici-repentis (strain Pt-1C-BFP) GN=PTRG_09108 PE=4 SV=1	NA	molecular_function:GO:0003824//catalytic activity;
CP_GLEAN_10004159	gi|936414776|gb|KPM43153.1|/0/Enniatin synthase [Neonectria ditissima]	gi|953398469|ref|XM_014687991.1|/0.0/Metarhizium brunneum ARSEF 3297 non-ribosomal peptide synthetase partial mRNA	Q4WF53/2e-175/NRPS4_ASPFU Nonribosomal peptide synthetase 4 OS=Neosartorya fumigata (strain ATCC MYA-4609 / Af293 / CBS 101355 / FGSC A1100) GN=NRPS4 PE=2 SV=1	aor:AOR_1_760134/4e-130/AO090102000465; nonribosomal peptide synthase; K18281 brevianamide F synthase	SMb20212/5e-51/---	T5AGB9/0.0/T5AGB9_OPHSC Non-ribosomal peptide synthetase OS=Ophiocordyceps sinensis (strain Co18 / CGMCC 3.14243) GN=OCS_02809 PE=4 SV=1	NA	NA
CP_GLEAN_10004170	gi|927417174|ref|XP_013954418.1|/0/putative PKS-NRPS protein [Trichoderma virens Gv29-8] &gt;gi|358382553|gb|EHK20225.1| putative PKS-NRPS protein [Trichoderma virens Gv29-8]	gi|389636028|ref|XM_003715619.1|/0.0/Magnaporthe oryzae 70-15 polyketide synthase/peptide synthetase (MGG_12447) mRNA, complete cds	A1CLY8/0.0/CCSA_ASPCL Polyketide synthase-nonribosomal peptide synthetase OS=Aspergillus clavatus (strain ATCC 1007 / CBS 513.65 / DSM 816 / NCTC 3887 / NRRL 1) GN=ccsA PE=3 SV=1	mgr:MGG_12447/0.0/polyketide synthase/peptide synthetase; K15394 hybrid polyketide synthase / nonribosomal peptide synthetase ACE1	CAC3355/1e-164/---	K2RMZ9/0.0/K2RMZ9_MACPH Beta-ketoacyl synthase OS=Macrophomina phaseolina (strain MS6) GN=MPH_11032 PE=4 SV=1	NA	biological_process:GO:0008152//metabolic process;GO:0009405//pathogenesis;GO:0051701//interaction with host;GO:0009817//defense response to fungus, incompatible interaction;GO:0051855//recognition of symbiont;molecular_function:GO:0031177//phosphopantetheine binding;GO:0016740//transferase activity;
CP_GLEAN_10004378	gi|587731442|gb|EXA29158.1|/0/hypothetical protein FOVG_19307 [Fusarium oxysporum f. sp. pisi HDV247]	gi|953412923|ref|XM_014693383.1|/0.0/Metarhizium brunneum ARSEF 3297 Ankyrin repeat protein partial mRNA	Q9ULJ7/3e-88/ANR50_HUMAN Ankyrin repeat domain-containing protein 50 OS=Homo sapiens GN=ANKRD50 PE=1 SV=4	maj:MAA_08755/4e-65/Ankyrin repeat-containing domain protein; K10380 ankyrin	all2748/5e-67/---	W9N8R5/0.0/W9N8R5_FUSOX Uncharacterized protein OS=Fusarium oxysporum f. sp. pisi HDV247 GN=FOVG_19307 PE=4 SV=1	PF12796/4.6E-15/Ankyrin repeats (3 copies)	NA
CP_GLEAN_10004608	gi|799245880|gb|KJZ74704.1|/0/hypothetical protein HIM_05821 [Hirsutella minnesotensis 3608]	gi|296805027|ref|XM_002843295.1|/0.0/Arthroderma otae CBS 113480 non-ribosomal peptide synthetase, mRNA	Q4WT66/0.0/NRPS1_ASPFU Nonribosomal peptide synthetase 1 OS=Neosartorya fumigata (strain ATCC MYA-4609 / Af293 / CBS 101355 / FGSC A1100) GN=NRPS1 PE=1 SV=1	afm:AFUA_8G00170/0.0/nonribosomal brevianamide peptide synthase FtmA (EC:6.3.2.-); K18281 brevianamide F synthase	all2644_2/6e-99/---	A0A0F8A548/0.0/A0A0F8A548_9HYPO Uncharacterized protein OS=Hirsutella minnesotensis 3608 GN=HIM_05821 PE=4 SV=1	PF00668/2.6E-23/Condensation domain	NA
CP_GLEAN_10004652	gi|924825140|gb|KOS23077.1|/0/Nonribosomal peptide synthetase 14 [Escovopsis weberi]	gi|629721634|ref|XM_007823620.1|/0.0/Metarhizium robertsii ARSEF 23 polyketide synthase mRNA	A1CLY8/0.0/CCSA_ASPCL Polyketide synthase-nonribosomal peptide synthetase OS=Aspergillus clavatus (strain ATCC 1007 / CBS 513.65 / DSM 816 / NCTC 3887 / NRRL 1) GN=ccsA PE=3 SV=1	mgr:MGG_12447/0.0/polyketide synthase/peptide synthetase; K15394 hybrid polyketide synthase / nonribosomal peptide synthetase ACE1	CAC3355/0.0/---	A0A0M8N4K2/0.0/A0A0M8N4K2_9HYPO Nonribosomal peptide synthetase 14 OS=Escovopsis weberi GN=ESCO_003547 PE=4 SV=1	PF00668/7.3E-41/Condensation domain	biological_process:GO:0055114//oxidation-reduction process;molecular_function:GO:0016491//oxidoreductase activity;GO:0031177//phosphopantetheine binding;GO:0016740//transferase activity;
CP_GLEAN_10004659	gi|682433966|gb|KFY99156.1|/0/hypothetical protein V500_01449 [Pseudogymnoascus sp. VKM F-4518 (FW-2643)]	gi|667646656|ref|XM_008596938.1|/0.0/Beauveria bassiana ARSEF 2860 polyketide synthase partial mRNA	Q9Y7D5/0.0/LOVF_ASPTE Lovastatin diketide synthase LovF OS=Aspergillus terreus GN=lovF PE=1 SV=1	bfu:BC1G_09042/0.0/similar to polyketide synthase; K15419 emericellamide biosynthesis, highly reducing iterative type I polyketide synthase	CAC3355/2e-161/---	A0A094G822/0.0/A0A094G822_9PEZI Uncharacterized protein OS=Pseudogymnoascus pannorum VKM F-4518 GN=V500_01449 PE=4 SV=1	PF14765/2.5E-58/Polyketide synthase dehydratase	NA
CP_GLEAN_10005114	gi|908385725|gb|KND86507.1|/0/Destruxins-like Nonribosomal peptide synthetase [Tolypocladium ophioglossoides CBS 100239]	gi|761842540|ref|XM_007828041.2|/0.0/Metarhizium robertsii ARSEF 23 destruxin synthetase, DtxS1 mRNA	Q4WLW5/0.0/NRP12_ASPFU Nonribosomal peptide synthetase 12 OS=Neosartorya fumigata (strain ATCC MYA-4609 / Af293 / CBS 101355 / FGSC A1100) GN=NRPS12 PE=1 SV=1	afm:AFUA_8G00170/0.0/nonribosomal brevianamide peptide synthase FtmA (EC:6.3.2.-); K18281 brevianamide F synthase	all2643/9e-102/---	A0A0L0MXD4/0.0/A0A0L0MXD4_9HYPO Destruxins-like Nonribosomal peptide synthetase OS=Tolypocladium ophioglossoides CBS 100239 GN=TOPH_08872 PE=4 SV=1	PF00550/7.7E-14/Phosphopantetheine attachment site	NA
CP_GLEAN_10005125	gi|996637293|gb|KXH61638.1|/0/tyrocidine synthetase 1 [Colletotrichum nymphaeae SA-01]	gi|927407126|ref|XM_014093436.1|/0.0/Trichoderma atroviride IMI 206040 non-ribosomal peptide synthetase partial mRNA	Q4WLW5/0.0/NRP12_ASPFU Nonribosomal peptide synthetase 12 OS=Neosartorya fumigata (strain ATCC MYA-4609 / Af293 / CBS 101355 / FGSC A1100) GN=NRPS12 PE=1 SV=1	aor:AOR_1_760134/0.0/AO090102000465; nonribosomal peptide synthase; K18281 brevianamide F synthase	all2643/1e-99/---	A0A094G7M8/0.0/A0A094G7M8_9PEZI Uncharacterized protein OS=Pseudogymnoascus pannorum VKM F-4518 GN=V500_01452 PE=4 SV=1	PF00501/6.1E-69/AMP-binding enzyme	NA
CP_GLEAN_10005129	gi|996637297|gb|KXH61642.1|/0/multidrug resistance protein 3 [Colletotrichum nymphaeae SA-01]	gi|315052467|ref|XM_003175560.1|/0.0/Arthroderma gypseum CBS 118893 multidrug resistance protein 14 (MGYG_03132) mRNA, complete cds	P36619/0.0/PMD1_SCHPO Leptomycin B resistance protein pmd1 OS=Schizosaccharomyces pombe (strain 972 / ATCC 24843) GN=pmd1 PE=3 SV=2	cim:CIMG_00780/0.0/multidrug resistance protein; K05658 ATP-binding cassette, subfamily B (MDR/TAP), member 1 [EC:3.6.3.44]	SPCC663.03/0.0/---	A0A0D2HE19/0.0/A0A0D2HE19_9EURO Rhinocladiella mackenziei CBS 650.93 unplaced genomic scaffold supercont1.2, whole genome shotgun sequence OS=Rhinocladiella mackenziei CBS 650.93 GN=Z518_03470 PE=3 SV=1	PF00664/1.8E-42/ABC transporter transmembrane region	biological_process:GO:0006810//transport;cellular_component:GO:0016020//membrane;molecular_function:GO:0000166//nucleotide binding;GO:0016887//ATPase activity;
CP_GLEAN_10005165	gi|759288760|gb|KIW65253.1|/0/hypothetical protein PV04_07527 [Capronia semiimmersa]	gi|629730683|ref|XM_007826520.1|/0.0/Metarhizium robertsii ARSEF 23 ankyrin repeat protein mRNA	Q9ULJ7/1e-46/ANR50_HUMAN Ankyrin repeat domain-containing protein 50 OS=Homo sapiens GN=ANKRD50 PE=1 SV=4	maw:MAC_02175/2e-28/Pfs, NACHT and Ankyrin domain protein; K15502 serine/threonine-protein phosphatase 6 regulatory ankyrin repeat subunit A	all2748/3e-43/---	A0A0D2FB59/0.0/A0A0D2FB59_9EURO Uncharacterized protein OS=Capronia semiimmersa GN=PV04_07527 PE=4 SV=1	PF01048/2.9E-11/Phosphorylase superfamily	NA
CP_GLEAN_10005191	gi|629675452|ref|XP_007799223.1|/0/putative polyketide synthase protein [Eutypa lata UCREL1] &gt;gi|471559233|gb|EMR61679.1| putative polyketide synthase protein [Eutypa lata UCREL1]	gi|615457400|ref|XM_007596725.1|/0.0/Colletotrichum fioriniae PJ7 type I polyketide synthase mRNA	Q9Y7D5/0.0/LOVF_ASPTE Lovastatin diketide synthase LovF OS=Aspergillus terreus GN=lovF PE=1 SV=1	bfu:BC1G_09042/0.0/similar to polyketide synthase; K15419 emericellamide biosynthesis, highly reducing iterative type I polyketide synthase	CAC3355/5e-155/---	F8QWS9/0.0/F8QWS9_9LECA Reducing type I polyketide synthase OS=Peltigera membranacea GN=PKS5 PE=4 SV=1	PF08659/1.6E-56/KR domain	NA
CP_GLEAN_10005196	gi|729189172|emb|CEJ80515.1|/0/hypothetical protein VHEMI00694 [Torrubiella hemipterigena]	gi|927420237|ref|XM_014100475.1|/0.0/Trichoderma virens Gv29-8 non-ribosomal peptide synthetase partial mRNA	Q4WLW5/0.0/NRP12_ASPFU Nonribosomal peptide synthetase 12 OS=Neosartorya fumigata (strain ATCC MYA-4609 / Af293 / CBS 101355 / FGSC A1100) GN=NRPS12 PE=1 SV=1	pcs:Pc21g15480/0.0/Pc21g15480; K18281 brevianamide F synthase	PA2400/0.0/---	A0A0A1T326/0.0/A0A0A1T326_9HYPO Uncharacterized protein OS=Torrubiella hemipterigena GN=VHEMI00694 PE=4 SV=1	PF13193/2.2E-5/AMP-binding enzyme C-terminal domain	NA
CP_GLEAN_10005266	gi|920643382|gb|KOM23768.1|/0/hypothetical protein XA68_2545 [Ophiocordyceps unilateralis]	gi|589104890|ref|XM_006964406.1|/0.0/Trichoderma reesei QM6a polyketide synthase (TRIREDRAFT_106272), partial mRNA	Q9Y7D5/0.0/LOVF_ASPTE Lovastatin diketide synthase LovF OS=Aspergillus terreus GN=lovF PE=1 SV=1	bfu:BC1G_09042/0.0/similar to polyketide synthase; K15419 emericellamide biosynthesis, highly reducing iterative type I polyketide synthase	CAC3355/7e-164/---	A0A0L9T0H1/0.0/A0A0L9T0H1_9HYPO Uncharacterized protein OS=Ophiocordyceps unilateralis GN=XA68_2545 PE=4 SV=1	PF16197/2.6E-8/Ketoacyl-synthetase C-terminal extension	NA
CP_GLEAN_10005267	gi|799245880|gb|KJZ74704.1|/0/hypothetical protein HIM_05821 [Hirsutella minnesotensis 3608]	gi|296805027|ref|XM_002843295.1|/0.0/Arthroderma otae CBS 113480 non-ribosomal peptide synthetase, mRNA	Q4WT66/0.0/NRPS1_ASPFU Nonribosomal peptide synthetase 1 OS=Neosartorya fumigata (strain ATCC MYA-4609 / Af293 / CBS 101355 / FGSC A1100) GN=NRPS1 PE=1 SV=1	aor:AOR_1_760134/0.0/AO090102000465; nonribosomal peptide synthase; K18281 brevianamide F synthase	all2644_2/2e-104/---	A0A0F8A548/0.0/A0A0F8A548_9HYPO Uncharacterized protein OS=Hirsutella minnesotensis 3608 GN=HIM_05821 PE=4 SV=1	PF00668/1.9E-23/Condensation domain	NA
CP_GLEAN_10005282	gi|972535989|gb|KUJ12620.1|/1.16469e-94/hypothetical protein LY89DRAFT_757174 [Phialocephala scopiformis]	gi|761841058|ref|XM_007819622.2|/9e-71/Metarhizium robertsii ARSEF 23 LysR family regulatory protein mRNA	NA	NA	NA	G9NFT5/7e-93/G9NFT5_HYPAI Uncharacterized protein OS=Hypocrea atroviridis (strain ATCC 20476 / IMI 206040) GN=TRIATDRAFT_81374 PE=4 SV=1	PF02458/8.1E-8/Transferase family	NA
CP_GLEAN_10005309	gi|927426408|ref|XP_013959035.1|/0/hypothetical protein TRIVIDRAFT_61595 [Trichoderma virens Gv29-8] &gt;gi|358387240|gb|EHK24835.1| hypothetical protein TRIVIDRAFT_61595 [Trichoderma virens Gv29-8]	gi|699040812|emb|HG970332.1|/0.0/Fusarium graminearum chromosome 1, complete genome	NA	NA	NA	G9MKT9/0.0/G9MKT9_HYPVG Uncharacterized protein OS=Hypocrea virens (strain Gv29-8 / FGSC 10586) GN=TRIVIDRAFT_61595 PE=4 SV=1	PF03538/1.6E-7/Salmonella virulence plasmid 28.1kDa A protein	NA
CP_GLEAN_10005313	gi|972535989|gb|KUJ12620.1|/9.45797e-115/hypothetical protein LY89DRAFT_757174 [Phialocephala scopiformis]	gi|953390935|ref|XM_014684242.1|/3e-90/Metarhizium brunneum ARSEF 3297 Chloramphenicol acetyltransferase-like domain protein partial mRNA	NA	NA	NA	A0A0G0A1R3/2e-106/A0A0G0A1R3_TRIHA Uncharacterized protein OS=Trichoderma harzianum GN=THAR02_08631 PE=4 SV=1	PF02458/3.9E-6/Transferase family	NA
CP_GLEAN_10005314	gi|818158642|gb|KKO99258.1|/1.19164e-87/hypothetical protein THAR02_08631 [Trichoderma harzianum]	gi|953390935|ref|XM_014684242.1|/4e-72/Metarhizium brunneum ARSEF 3297 Chloramphenicol acetyltransferase-like domain protein partial mRNA	NA	NA	NA	A0A0G0A1R3/4e-87/A0A0G0A1R3_TRIHA Uncharacterized protein OS=Trichoderma harzianum GN=THAR02_08631 PE=4 SV=1	PF02458/5.5E-7/Transferase family	NA
CP_GLEAN_10005329	gi|629648406|ref|XP_007790688.1|/0/putative polyketide synthase protein [Eutypa lata UCREL1] &gt;gi|471571424|gb|EMR70211.1| putative polyketide synthase protein [Eutypa lata UCREL1]	gi|389643671|ref|XM_003719420.1|/0.0/Magnaporthe oryzae 70-15 fatty acid synthase S-acetyltransferase (MGG_12214) mRNA, complete cds	Q9Y7D5/5e-159/LOVF_ASPTE Lovastatin diketide synthase LovF OS=Aspergillus terreus GN=lovF PE=1 SV=1	bfu:BC1G_09042/0.0/similar to polyketide synthase; K15419 emericellamide biosynthesis, highly reducing iterative type I polyketide synthase	all1648_1/9e-88/---	A0A0M0ULL4/0.0/A0A0M0ULL4_9PEZI Lovastatin diketide synthase LovF OS=Madurella mycetomatis GN=MMYC01_G00851 PE=4 SV=1	PF02801/6.2E-35/Beta-ketoacyl synthase, C-terminal domain	NA
CP_GLEAN_10005342	gi|973332559|gb|KUL92450.1|/0/hypothetical protein ZTR_02579 [Talaromyces verruculosus]	gi|953457046|ref|XM_014716512.1|/1e-178/Metarhizium majus ARSEF 297 cytochrome P450 oxidoreductase OrdA-like protein partial mRNA	B8NHY4/4e-116/ORDA_ASPFN O-methylsterigmatocystin oxidoreductase OS=Aspergillus flavus (strain ATCC 200026 / FGSC A1120 / NRRL 3357 / JCM 12722 / SRRC 167) GN=ordA PE=2 SV=1	afv:AFLA_139200/8e-116/aflQ/ ordA/ ord-1/ oxidoreductase/ cytochrome P450 monooxigenase; K17651 aflatoxin B synthase [EC:1.14.13.175]	slr0574/1e-15/---	A0A0F9WW12/0.0/A0A0F9WW12_TRIHA Uncharacterized protein OS=Trichoderma harzianum GN=THAR02_11231 PE=3 SV=1	PF00067/1.6E-58/Cytochrome P450	molecular_function:GO:0016491//oxidoreductase activity;GO:0005488//binding;
CP_GLEAN_10005359	gi|751752432|gb|KIN00612.1|/0/hypothetical protein OIDMADRAFT_104459 [Oidiodendron maius Zn]	gi|915169913|ref|XM_013475974.1|/0.0/Rasamsonia emersonii CBS 393.64 Lovastatin nonaketide synthase mRNA	Q9Y7D5/0.0/LOVF_ASPTE Lovastatin diketide synthase LovF OS=Aspergillus terreus GN=lovF PE=1 SV=1	bfu:BC1G_09042/0.0/similar to polyketide synthase; K15419 emericellamide biosynthesis, highly reducing iterative type I polyketide synthase	CAC3355/6e-153/---	A0A0B7K9V2/0.0/A0A0B7K9V2_BIOOC Uncharacterized protein OS=Bionectria ochroleuca GN=BN869_000008325_1 PE=4 SV=1	PF08240/3.3E-6/Alcohol dehydrogenase GroES-like domain	biological_process:GO:0008152//metabolic process;molecular_function:GO:0016746//transferase activity, transferring acyl groups;
CP_GLEAN_10005363	gi|816191260|emb|CRG87735.1|/0/Multidrug resistance protein 1 [Talaromyces islandicus]	gi|296825021|ref|XM_002850702.1|/0.0/Arthroderma otae CBS 113480 multidrug resistance protein 3, mRNA	P36619/0.0/PMD1_SCHPO Leptomycin B resistance protein pmd1 OS=Schizosaccharomyces pombe (strain 972 / ATCC 24843) GN=pmd1 PE=3 SV=2	act:ACLA_009390/0.0/ABC multidrug transporter Mdr1; K05658 ATP-binding cassette, subfamily B (MDR/TAP), member 1 [EC:3.6.3.44]	SPCC663.03/0.0/---	N1PCA1/0.0/N1PCA1_DOTSN Uncharacterized protein OS=Dothistroma septosporum (strain NZE10 / CBS 128990) GN=DOTSEDRAFT_47539 PE=3 SV=1	PF00005/5.8E-31/ABC transporter	molecular_function:GO:0016787//hydrolase activity;
CP_GLEAN_10005369	gi|302918272|ref|XP_003052625.1|/0/hypothetical protein NECHADRAFT_36043 [Nectria haematococca mpVI 77-13-4] &gt;gi|256733565|gb|EEU46912.1| hypothetical protein NECHADRAFT_36043 [Nectria haematococca mpVI 77-13-4]	gi|296803714|ref|XM_002842664.1|/0.0/Arthroderma otae CBS 113480 major facilitator superfamily transporter, mRNA	O42922/6e-62/YBIH_SCHPO Uncharacterized MFS-type transporter C16A3.17c OS=Schizosaccharomyces pombe (strain 972 / ATCC 24843) GN=SPBC16A3.17c PE=3 SV=1	cmt:CCM_00881/8e-112/sulfate permease 2; K14708 solute carrier family 26 (sodium-independent sulfate anion transporter), member 11	SPAC1399.02/1e-51/---	A0A022URS1/0.0/A0A022URS1_9EURO Uncharacterized protein OS=Trichophyton interdigitale H6 GN=H101_00025 PE=4 SV=1	PF07690/3.3E-43/Major Facilitator Superfamily	biological_process:GO:0055085//transmembrane transport;cellular_component:GO:0016021//integral component of membrane;
CP_GLEAN_10005373	gi|589115029|ref|XP_006969537.1|/0/predicted protein [Trichoderma reesei QM6a] &gt;gi|340514273|gb|EGR44538.1| predicted protein [Trichoderma reesei QM6a] &gt;gi|572273761|gb|ETR97354.1| putative polyketide synthase [Trichoderma reesei RUT C-30]	gi|953390852|ref|XM_014684203.1|/0.0/Metarhizium brunneum ARSEF 3297 conidial pigment polyketide synthase PksP/Alb1 partial mRNA	Q03149/0.0/WA_EMENI Conidial yellow pigment biosynthesis polyketide synthase OS=Emericella nidulans (strain FGSC A4 / ATCC 38163 / CBS 112.46 / NRRL 194 / M139) GN=wA PE=1 SV=2	afv:AFLA_006170/0.0/polyketide synthetase PksP; K15321 naphtho-gamma-pyrone polyketide synthase	all1648_1/3e-151/---	A0A0F9XPL5/0.0/A0A0F9XPL5_TRIHA Uncharacterized protein OS=Trichoderma harzianum GN=THAR02_01496 PE=4 SV=1	PF16073/2.8E-71/Starter unit:ACP transacylase in aflatoxin biosynthesis	biological_process:GO:0008152//metabolic process;molecular_function:GO:0003824//catalytic activity;
CP_GLEAN_10005411	gi|816187623|emb|CRG90905.1|/0/hypothetical protein PISL3812_07951 [Talaromyces islandicus]	gi|927407126|ref|XM_014093436.1|/0.0/Trichoderma atroviride IMI 206040 non-ribosomal peptide synthetase partial mRNA	Q4WVN4/0.0/NRPS8_ASPFU Nonribosomal peptide synthetase 8 OS=Neosartorya fumigata (strain ATCC MYA-4609 / Af293 / CBS 101355 / FGSC A1100) GN=NRPS8 PE=3 SV=1	aor:AOR_1_760134/0.0/AO090102000465; nonribosomal peptide synthase; K18281 brevianamide F synthase	all2644_2/2e-108/---	A0A0D2IX73/0.0/A0A0D2IX73_9EURO Rhinocladiella mackenziei CBS 650.93 unplaced genomic scaffold supercont1.7, whole genome shotgun sequence OS=Rhinocladiella mackenziei CBS 650.93 GN=Z518_08930 PE=4 SV=1	PF00501/4.7E-73/AMP-binding enzyme	NA
CP_GLEAN_10005474	gi|953459299|ref|XP_014573124.1|/0/hypothetical protein MAJ_09911, partial [Metarhizium majus ARSEF 297] &gt;gi|743667085|gb|KID94130.1| hypothetical protein MAJ_09911, partial [Metarhizium majus ARSEF 297]	gi|94540574|gb|DQ493954.1|/1e-121/Magnaporthe grisea 70-15 clone 56L15 telomere region, partial sequence	NA	NA	NA	A0A0B4H328/0.0/A0A0B4H328_9HYPO Uncharacterized protein (Fragment) OS=Metarhizium majus ARSEF 297 GN=MAJ_09911 PE=4 SV=1	NA	NA
CP_GLEAN_10005475	gi|591482254|gb|EXM12696.1|/1.83235e-62/hypothetical protein FOTG_18821 [Fusarium oxysporum f. sp. vasinfectum 25433]	gi|94540574|gb|DQ493954.1|/8e-47/Magnaporthe grisea 70-15 clone 56L15 telomere region, partial sequence	NA	NA	NA	X0KVI8/6e-62/X0KVI8_FUSOX Uncharacterized protein OS=Fusarium oxysporum f. sp. vasinfectum 25433 GN=FOTG_18821 PE=4 SV=1	NA	NA
CP_GLEAN_10005476	gi|927416702|ref|XP_013954182.1|/9.12493e-54/hypothetical protein TRIVIDRAFT_68566 [Trichoderma virens Gv29-8] &gt;gi|358382311|gb|EHK19983.1| hypothetical protein TRIVIDRAFT_68566 [Trichoderma virens Gv29-8]	gi|531988639|emb|HF679024.1|/1e-38/Fusarium fujikuroi IMI 58289 draft genome, chromosome FFUJ_chr02	NA	NA	NA	G9MZC6/3e-53/G9MZC6_HYPVG Uncharacterized protein OS=Hypocrea virens (strain Gv29-8 / FGSC 10586) GN=TRIVIDRAFT_68566 PE=4 SV=1	NA	NA
CP_GLEAN_10001423	gi|927416702|ref|XP_013954182.1|/9.12493e-54/hypothetical protein TRIVIDRAFT_68566 [Trichoderma virens Gv29-8] &gt;gi|358382311|gb|EHK19983.1| hypothetical protein TRIVIDRAFT_68566 [Trichoderma virens Gv29-8]	gi|531988639|emb|HF679024.1|/1e-38/Fusarium fujikuroi IMI 58289 draft genome, chromosome FFUJ_chr02	NA	NA	NA	G9MZC6/3e-53/G9MZC6_HYPVG Uncharacterized protein OS=Hypocrea virens (strain Gv29-8 / FGSC 10586) GN=TRIVIDRAFT_68566 PE=4 SV=1	NA	NA
CP_GLEAN_10001424	gi|927416702|ref|XP_013954182.1|/1.0302e-11/hypothetical protein TRIVIDRAFT_68566 [Trichoderma virens Gv29-8] &gt;gi|358382311|gb|EHK19983.1| hypothetical protein TRIVIDRAFT_68566 [Trichoderma virens Gv29-8]	gi|927416701|ref|XM_014098707.1|/8e-11/Trichoderma virens Gv29-8 hypothetical protein partial mRNA	NA	NA	NA	G9MZC6/3e-11/G9MZC6_HYPVG Uncharacterized protein OS=Hypocrea virens (strain Gv29-8 / FGSC 10586) GN=TRIVIDRAFT_68566 PE=4 SV=1	NA	NA
CP_GLEAN_10001425	NA	NA	NA	NA	NA	NA	NA	NA
CP_GLEAN_10001426	gi|591429949|gb|EXL64511.1|/1.50394e-86/hypothetical protein FOPG_19225 [Fusarium oxysporum f. sp. conglutinans race 2 54008]	gi|94540574|gb|DQ493954.1|/2e-65/Magnaporthe grisea 70-15 clone 56L15 telomere region, partial sequence	NA	NA	NA	X0GXD5/5e-86/X0GXD5_FUSOX Uncharacterized protein OS=Fusarium oxysporum f. sp. conglutinans race 2 54008 GN=FOPG_19225 PE=4 SV=1	NA	NA
CP_GLEAN_10001427	gi|953459299|ref|XP_014573124.1|/0/hypothetical protein MAJ_09911, partial [Metarhizium majus ARSEF 297] &gt;gi|743667085|gb|KID94130.1| hypothetical protein MAJ_09911, partial [Metarhizium majus ARSEF 297]	gi|94540574|gb|DQ493954.1|/1e-136/Magnaporthe grisea 70-15 clone 56L15 telomere region, partial sequence	NA	NA	NA	A0A0B4H328/0.0/A0A0B4H328_9HYPO Uncharacterized protein (Fragment) OS=Metarhizium majus ARSEF 297 GN=MAJ_09911 PE=4 SV=1	NA	NA
CP_GLEAN_10001437	gi|255955075|ref|XP_002568290.1|/0/Pc21g12630 [Penicillium rubens Wisconsin 54-1255] &gt;gi|211590001|emb|CAP96160.1| Pc21g12630 [Penicillium rubens Wisconsin 54-1255]	gi|211588786|emb|AM920436.1|/0.0/Penicillium chrysogenum Wisconsin 54-1255 complete genome, contig Pc00c21	B9WZX0/0.0/FTMA_ASPFM Nonribosomal peptide synthetase 13 OS=Neosartorya fumigata GN=NRPS13 PE=1 SV=1	pcs:Pc21g15480/0.0/Pc21g15480; K18281 brevianamide F synthase	all2643/2e-77/---	B6HLP9/0.0/B6HLP9_PENCW Pc21g12630 protein OS=Penicillium chrysogenum (strain ATCC 28089 / DSM 1075 / Wisconsin 54-1255) GN=Pc21g12630 PE=4 SV=1	PF13193/8.2E-6/AMP-binding enzyme C-terminal domain	biological_process:GO:0008152//metabolic process;molecular_function:GO:0003824//catalytic activity;
CP_GLEAN_10001495	gi|936413430|gb|KPM41882.1|/5.13703e-178/O-methylsterigmatocystin oxidoreductase [Neonectria ditissima]	gi|596686432|ref|XM_007279797.1|/1e-166/Colletotrichum gloeosporioides Nara gc5 cytochrome p450 oxidoreductase (CGGC5_912), partial mRNA	B8NHY4/4e-115/ORDA_ASPFN O-methylsterigmatocystin oxidoreductase OS=Aspergillus flavus (strain ATCC 200026 / FGSC A1120 / NRRL 3357 / JCM 12722 / SRRC 167) GN=ordA PE=2 SV=1	afv:AFLA_139200/9e-115/aflQ/ ordA/ ord-1/ oxidoreductase/ cytochrome P450 monooxigenase; K17651 aflatoxin B synthase [EC:1.14.13.175]	alr1450/3e-17/---	A0A094BDT0/2e-175/A0A094BDT0_9PEZI Uncharacterized protein OS=Pseudogymnoascus pannorum VKM F-4246 GN=V492_06154 PE=3 SV=1	PF00067/2.2E-66/Cytochrome P450	NA
CP_GLEAN_10001497	gi|682427868|gb|KFY94737.1|/0/hypothetical protein V500_03085 [Pseudogymnoascus sp. VKM F-4518 (FW-2643)]	gi|259480592|tpe|BN001302.1|/0.0/TPA_asm: Aspergillus nidulans FGSC A4 chromosome II	Q4WVN4/0.0/NRPS8_ASPFU Nonribosomal peptide synthetase 8 OS=Neosartorya fumigata (strain ATCC MYA-4609 / Af293 / CBS 101355 / FGSC A1100) GN=NRPS8 PE=3 SV=1	aor:AOR_1_760134/0.0/AO090102000465; nonribosomal peptide synthase; K18281 brevianamide F synthase	RSp0641_6/1e-98/---	A0A094IDU3/0.0/A0A094IDU3_9PEZI Uncharacterized protein OS=Pseudogymnoascus pannorum VKM F-4518 GN=V500_03085 PE=4 SV=1	PF00501/6.9E-72/AMP-binding enzyme	NA
CP_GLEAN_10001508	gi|751349365|gb|KIL87087.1|/0/non-ribosomal peptide synthetase [Fusarium avenaceum]	gi|953463586|ref|XM_014719782.1|/0.0/Metarhizium majus ARSEF 297 nonribosomal peptide synthase partial mRNA	Q4WF53/4e-178/NRPS4_ASPFU Nonribosomal peptide synthetase 4 OS=Neosartorya fumigata (strain ATCC MYA-4609 / Af293 / CBS 101355 / FGSC A1100) GN=NRPS4 PE=2 SV=1	aor:AOR_1_760134/1e-155/AO090102000465; nonribosomal peptide synthase; K18281 brevianamide F synthase	all1695_1/8e-71/---	A0A096PEX8/0.0/A0A096PEX8_9HYPO WGS project CBMG000000000 data, contig CS5907-c000348 OS=Fusarium acuminatum CS5907 GN=BN851_0016820 PE=4 SV=1	PF00550/2.1E-10/Phosphopantetheine attachment site	NA
CP_GLEAN_10001513	gi|859261820|emb|CEJ60097.1|/0/hypothetical protein PMG11_08683 [Penicillium brasilianum]	gi|827072554|ref|XM_008099532.1|/0.0/Colletotrichum graminicola M1.001 beta-ketoacyl synthase domain-containing protein partial mRNA	Q03149/0.0/WA_EMENI Conidial yellow pigment biosynthesis polyketide synthase OS=Emericella nidulans (strain FGSC A4 / ATCC 38163 / CBS 112.46 / NRRL 194 / M139) GN=wA PE=1 SV=2	afm:AFUA_7G00160/0.0/polyketide synthase (EC:2.3.1.-); K15317 asperthecin polyketide synthase	all1648_1/5e-158/---	A0A0F7TYI1/0.0/A0A0F7TYI1_9EURO Uncharacterized protein OS=Penicillium brasilianum GN=PMG11_08683 PE=4 SV=1	PF02801/3.8E-35/Beta-ketoacyl synthase, C-terminal domain	biological_process:GO:1901663//quinone biosynthetic process;GO:0042537//benzene-containing compound metabolic process;GO:0016053//organic acid biosynthetic process;GO:0044550//secondary metabolite biosynthetic process;GO:0046189//phenol-containing compound biosynthetic process;
CP_GLEAN_10001517	gi|682469162|gb|KFZ22994.1|/0/hypothetical protein V502_02526, partial [Pseudogymnoascus sp. VKM F-4520 (FW-2644)]	gi|636752202|ref|XM_008080084.1|/0.0/Glarea lozoyensis ATCC 20868 Thiolase-like protein mRNA	Q9Y7D5/0.0/LOVF_ASPTE Lovastatin diketide synthase LovF OS=Aspergillus terreus GN=lovF PE=1 SV=1	bfu:BC1G_09042/0.0/similar to polyketide synthase; K15419 emericellamide biosynthesis, highly reducing iterative type I polyketide synthase	CAC3355/1e-175/---	A0A094IB57/0.0/A0A094IB57_9PEZI Uncharacterized protein (Fragment) OS=Pseudogymnoascus pannorum VKM F-4520 GN=V502_02526 PE=4 SV=1	PF16197/4.3E-9/Ketoacyl-synthetase C-terminal extension	NA
CP_GLEAN_10001550	gi|700477060|gb|KGO64721.1|/0/Acyl transferase/acyl hydrolase/lysophospholipase [Penicillium italicum]	gi|85119237|ref|XM_960507.1|/0.0/Neurospora crassa OR74A polyketide synthase 6 (pks-6), partial mRNA	Q9Y7D5/0.0/LOVF_ASPTE Lovastatin diketide synthase LovF OS=Aspergillus terreus GN=lovF PE=1 SV=1	bfu:BC1G_09042/0.0/similar to polyketide synthase; K15419 emericellamide biosynthesis, highly reducing iterative type I polyketide synthase	CAC3355/5e-162/---	A0A0A2KCW3/0.0/A0A0A2KCW3_PENIT Acyl transferase/acyl hydrolase/lysophospholipase OS=Penicillium italicum GN=PITC_052660 PE=4 SV=1	PF14765/6.8E-49/Polyketide synthase dehydratase	NA
CP_GLEAN_10001590	gi|908388889|gb|KND89566.1|/0/Nonribosomal peptide synthetase 1 [Tolypocladium ophioglossoides CBS 100239]	gi|953392893|ref|XM_014685203.1|/0.0/Metarhizium brunneum ARSEF 3297 non-ribosomal peptide synthetase partial mRNA	Q4WLW5/0.0/NRP12_ASPFU Nonribosomal peptide synthetase 12 OS=Neosartorya fumigata (strain ATCC MYA-4609 / Af293 / CBS 101355 / FGSC A1100) GN=NRPS12 PE=1 SV=1	pcs:Pc21g15480/7e-110/Pc21g15480; K18281 brevianamide F synthase	all2644_2/2e-94/---	A0A0L0N6D7/0.0/A0A0L0N6D7_9HYPO Nonribosomal peptide synthetase 1 OS=Tolypocladium ophioglossoides CBS 100239 GN=TOPH_05817 PE=4 SV=1	PF00550/1.0E-9/Phosphopantetheine attachment site	NA
CP_GLEAN_10001591	gi|908388889|gb|KND89566.1|/0/Nonribosomal peptide synthetase 1 [Tolypocladium ophioglossoides CBS 100239]	gi|296805027|ref|XM_002843295.1|/0.0/Arthroderma otae CBS 113480 non-ribosomal peptide synthetase, mRNA	Q4WLW5/0.0/NRP12_ASPFU Nonribosomal peptide synthetase 12 OS=Neosartorya fumigata (strain ATCC MYA-4609 / Af293 / CBS 101355 / FGSC A1100) GN=NRPS12 PE=1 SV=1	afm:AFUA_8G00170/1e-93/nonribosomal brevianamide peptide synthase FtmA (EC:6.3.2.-); K18281 brevianamide F synthase	AGl2309_2/2e-88/---	A0A0L0N6D7/0.0/A0A0L0N6D7_9HYPO Nonribosomal peptide synthetase 1 OS=Tolypocladium ophioglossoides CBS 100239 GN=TOPH_05817 PE=4 SV=1	PF00550/2.1E-7/Phosphopantetheine attachment site	NA
CP_GLEAN_10001592	gi|924825272|gb|KOS23209.1|/1.87519e-13/hypothetical protein ESCO_003372 [Escovopsis weberi]	gi|598041162|ref|XM_007349892.1|/1e-08/Auricularia subglabra TFB-10046 SS5 hypothetical protein partial mRNA	NA	NA	NA	A0A0M9VXH0/6e-13/A0A0M9VXH0_9HYPO Uncharacterized protein OS=Escovopsis weberi GN=ESCO_003372 PE=4 SV=1	NA	NA
CP_GLEAN_10001621	gi|587682365|gb|EWZ28970.1|/2.98299e-157/hypothetical protein FOZG_17408 [Fusarium oxysporum Fo47]	gi|827073683|ref|XM_008100082.1|/1e-117/Colletotrichum graminicola M1.001 TPR domain-containing protein partial mRNA	NA	cthr:CTHT_0013620/9e-81/putative amino acid transporter protein; K14997 solute carrier family 38 (sodium-coupled neutral amino acid transporter), member 11	sll0499_2/5e-07/---	W9JH12/9e-157/W9JH12_FUSOX Uncharacterized protein OS=Fusarium oxysporum Fo47 GN=FOZG_17408 PE=4 SV=1	PF12770/2.9E-32/CHAT domain	NA
CP_GLEAN_10001624	gi|640920210|gb|KDN64682.1|/0/hypothetical protein CSUB01_12027 [Colletotrichum sublineola]	gi|259488055|tpe|BN001308.1|/0.0/TPA_asm: Aspergillus nidulans FGSC A4 chromosome VIII	P28737/1e-47/MSP1_YEAST Protein MSP1 OS=Saccharomyces cerevisiae (strain ATCC 204508 / S288c) GN=MSP1 PE=1 SV=2	ein:Eint_011160/4e-41/Cdc48-like AAA ATPase; K13525 transitional endoplasmic reticulum ATPase	YGR028w/6e-48/---	A0A066X6Z8/0.0/A0A066X6Z8_COLSU Uncharacterized protein OS=Colletotrichum sublineola GN=CSUB01_12027 PE=4 SV=1	PF00004/9.2E-33/ATPase family associated with various cellular activities (AAA)	NA
CP_GLEAN_10001629	gi|640920210|gb|KDN64682.1|/0/hypothetical protein CSUB01_12027 [Colletotrichum sublineola]	gi|259488055|tpe|BN001308.1|/0.0/TPA_asm: Aspergillus nidulans FGSC A4 chromosome VIII	P28737/1e-47/MSP1_YEAST Protein MSP1 OS=Saccharomyces cerevisiae (strain ATCC 204508 / S288c) GN=MSP1 PE=1 SV=2	ein:Eint_011160/4e-41/Cdc48-like AAA ATPase; K13525 transitional endoplasmic reticulum ATPase	YGR028w/6e-48/---	A0A066X6Z8/0.0/A0A066X6Z8_COLSU Uncharacterized protein OS=Colletotrichum sublineola GN=CSUB01_12027 PE=4 SV=1	PF00004/9.2E-33/ATPase family associated with various cellular activities (AAA)	NA
CP_GLEAN_10001686	gi|682338086|gb|KFY34173.1|/0/hypothetical protein V494_06999 [Pseudogymnoascus sp. VKM F-4513 (FW-928)]	gi|667662520|ref|XM_008604870.1|/0.0/Beauveria bassiana ARSEF 2860 Cytochrome P450 CYP620D1 partial mRNA	O13345/2e-115/ORDA_ASPPA O-methylsterigmatocystin oxidoreductase OS=Aspergillus parasiticus GN=ordA PE=1 SV=1	afv:AFLA_139200/4e-115/aflQ/ ordA/ ord-1/ oxidoreductase/ cytochrome P450 monooxigenase; K17651 aflatoxin B synthase [EC:1.14.13.175]	alr1450/3e-19/---	A0A094B3F4/0.0/A0A094B3F4_9PEZI Uncharacterized protein OS=Pseudogymnoascus pannorum VKM F-4513 GN=V494_06999 PE=3 SV=1	PF00067/2.3E-65/Cytochrome P450	NA
CP_GLEAN_10001902	gi|681097620|emb|CDP27664.1|/0/NWD1 protein [Podospora anserina S mat+]	gi|675324092|gb|CP009080.1|/1e-180/Verticillium dahliae JR2 chromosome 4, complete sequence	Q00808/2e-157/HETE1_PODAS Vegetative incompatibility protein HET-E-1 OS=Podospora anserina GN=HET-E1 PE=3 SV=1	fme:FOMMEDRAFT_121682/2e-26/WD40 repeat-containing protein; K14963 COMPASS component SWD3	MA2525/9e-39/---	B2ACZ5/0.0/B2ACZ5_PODAN NWD1 protein OS=Podospora anserina (strain S / ATCC MYA-4624 / DSM 980 / FGSC 10383) GN=PODANS_3_10930 PE=4 SV=1	PF17100/2.9E-68/N-terminal domain of NWD NACHT-NTPase	NA
CP_GLEAN_10001918	gi|818159932|gb|KKP00278.1|/0/major facilitator superfamily transporter [Trichoderma harzianum]	gi|953414137|ref|XM_014693990.1|/0.0/Metarhizium brunneum ARSEF 3297 general substrate transporter partial mRNA	Q870L2/6e-124/MIRB_EMENI Siderophore iron transporter mirB OS=Emericella nidulans (strain FGSC A4 / ATCC 38163 / CBS 112.46 / NRRL 194 / M139) GN=mirB PE=3 SV=1	psq:PUNSTDRAFT_124252/4e-73/MFS general substrate transporter; K08197 MFS transporter, SIT family, siderophore-iron:H+ symporter	SPAC1399.02/5e-11/---	A0A0F9XIH7/0.0/A0A0F9XIH7_TRIHA Major facilitator superfamily transporter OS=Trichoderma harzianum GN=THAR02_07631 PE=4 SV=1	PF07690/1.4E-12/Major Facilitator Superfamily	biological_process:GO:0055085//transmembrane transport;cellular_component:GO:0016021//integral component of membrane;
CP_GLEAN_10001948	gi|799249086|gb|KJZ77788.1|/0/hypothetical protein HIM_02965 [Hirsutella minnesotensis 3608]	gi|596673127|ref|XM_007277313.1|/0.0/Colletotrichum gloeosporioides Nara gc5 pksn polyketide synthase for alternapyrone biosynthesis (CGGC5_6527), partial mRNA	Q9Y7D5/0.0/LOVF_ASPTE Lovastatin diketide synthase LovF OS=Aspergillus terreus GN=lovF PE=1 SV=1	pcs:Pc21g12440/0.0/Pc21g12440; K15418 zearalenone synthase, highly reducing iterative type I polyketide synthase	CAC3355/5e-172/---	B2AEM5/0.0/B2AEM5_PODAN Podospora anserina S mat+ genomic DNA chromosome 5, supercontig 1 OS=Podospora anserina (strain S / ATCC MYA-4624 / DSM 980 / FGSC 10383) GN=PODANS_5_2090 PE=4 SV=1	PF00550/2.5E-6/Phosphopantetheine attachment site	NA
CP_GLEAN_10002039	gi|667660897|ref|XP_008602280.1|/0/vegetative incompatibility protein HET-E-1 [Beauveria bassiana ARSEF 2860] &gt;gi|400594169|gb|EJP62037.1| vegetative incompatibility protein HET-E-1 [Beauveria bassiana ARSEF 2860]	gi|667660896|ref|XM_008604058.1|/0.0/Beauveria bassiana ARSEF 2860 vegetative incompatibility protein HET-E-1 partial mRNA	Q00808/1e-45/HETE1_PODAS Vegetative incompatibility protein HET-E-1 OS=Podospora anserina GN=HET-E1 PE=3 SV=1	maj:MAA_08755/6e-08/Ankyrin repeat-containing domain protein; K10380 ankyrin	NA	J4UGL2/0.0/J4UGL2_BEAB2 Vegetative incompatibility protein HET-E-1 OS=Beauveria bassiana (strain ARSEF 2860) GN=BBA_08961 PE=4 SV=1	PF05729/1.0E-10/NACHT domain	NA
CP_GLEAN_10002103	gi|829124624|gb|KLP00054.1|/0/uncharacterized protein Y057_8608 [Fusarium fujikuroi]	gi|681091882|emb|FO904936.1|/0.0/Podospora anserina genomic DNA, chromosome 1	NA	NA	NA	A0A0I9YXM6/0.0/A0A0I9YXM6_GIBFU Uncharacterized protein OS=Gibberella fujikuroi GN=Y057_8608 PE=4 SV=1	NA	NA
CP_GLEAN_10002105	gi|682399765|gb|KFY76939.1|/0/hypothetical protein V499_03543 [Pseudogymnoascus sp. VKM F-103]	gi|681091882|emb|FO904936.1|/0.0/Podospora anserina genomic DNA, chromosome 1	NA	NA	YPO3673/1e-37/---	A0A094EEI1/0.0/A0A094EEI1_9PEZI Uncharacterized protein OS=Pseudogymnoascus pannorum VKM F-103 GN=V499_03543 PE=4 SV=1	PF03534/2.5E-92/Salmonella virulence plasmid 65kDa B protein	NA
CP_GLEAN_10002222	gi|969886983|gb|KUF04152.1|/0/ATP-binding cassette, subfamily B (MDR/TAP), member 1 [Trichoderma gamsii]	gi|589111914|ref|XM_006967918.1|/0.0/Trichoderma reesei QM6a abc transporter (TRIREDRAFT_123293), partial mRNA	P36619/0.0/PMD1_SCHPO Leptomycin B resistance protein pmd1 OS=Schizosaccharomyces pombe (strain 972 / ATCC 24843) GN=pmd1 PE=3 SV=2	tre:TRIREDRAFT_123293/0.0/abc transporter; K05658 ATP-binding cassette, subfamily B (MDR/TAP), member 1 [EC:3.6.3.44]	SPCC663.03/0.0/---	G9NUK3/0.0/G9NUK3_HYPAI Uncharacterized protein OS=Hypocrea atroviridis (strain ATCC 20476 / IMI 206040) GN=TRIATDRAFT_88870 PE=3 SV=1	PF00005/1.7E-32/ABC transporter	biological_process:GO:0055085//transmembrane transport;cellular_component:GO:0016021//integral component of membrane;molecular_function:GO:0042626//ATPase activity, coupled to transmembrane movement of substances;GO:0005524//ATP binding;
CP_GLEAN_10002338	gi|666408871|gb|KEY73755.1|/0/hypothetical protein S7711_10189 [Stachybotrys chartarum IBT 7711]	gi|636755378|ref|XM_008081672.1|/1e-19/Glarea lozoyensis ATCC 20868 P-loop containing nucleoside triphosphate hydrolase mRNA	NA	NA	NA	A0A084B876/0.0/A0A084B876_STACH Uncharacterized protein OS=Stachybotrys chartarum IBT 7711 GN=S7711_10189 PE=4 SV=1	NA	NA
CP_GLEAN_10002397	gi|572275149|gb|ETR98599.1|/0/nonribosomal peptide synthetase [Trichoderma reesei RUT C-30]	gi|927414557|ref|XM_014097635.1|/0.0/Trichoderma virens Gv29-8 Non-robosomal peptide synthetase (Tex1), partial mRNA	Q4WVN4/0.0/NRPS8_ASPFU Nonribosomal peptide synthetase 8 OS=Neosartorya fumigata (strain ATCC MYA-4609 / Af293 / CBS 101355 / FGSC A1100) GN=NRPS8 PE=3 SV=1	aor:AOR_1_760134/0.0/AO090102000465; nonribosomal peptide synthase; K18281 brevianamide F synthase	all2643/4e-95/---	A0A024RZM6/0.0/A0A024RZM6_HYPJE Nonribosomal peptide synthetase OS=Trichoderma reesei RUT C-30 GN=M419DRAFT_88360 PE=4 SV=1	PF00550/1.7E-5/Phosphopantetheine attachment site	NA
CP_GLEAN_10002419	gi|667660897|ref|XP_008602280.1|/0/vegetative incompatibility protein HET-E-1 [Beauveria bassiana ARSEF 2860] &gt;gi|400594169|gb|EJP62037.1| vegetative incompatibility protein HET-E-1 [Beauveria bassiana ARSEF 2860]	gi|667660896|ref|XM_008604058.1|/0.0/Beauveria bassiana ARSEF 2860 vegetative incompatibility protein HET-E-1 partial mRNA	Q00808/3e-43/HETE1_PODAS Vegetative incompatibility protein HET-E-1 OS=Podospora anserina GN=HET-E1 PE=3 SV=1	act:ACLA_004520/3e-16/hypothetical protein; K01279 tripeptidyl-peptidase I [EC:3.4.14.9]	NA	J4UGL2/0.0/J4UGL2_BEAB2 Vegetative incompatibility protein HET-E-1 OS=Beauveria bassiana (strain ARSEF 2860) GN=BBA_08961 PE=4 SV=1	PF05729/1.1E-9/NACHT domain	cellular_component:GO:0016020//membrane;
CP_GLEAN_10002497	gi|682328313|gb|KFY28507.1|/0/hypothetical protein V491_00433 [Pseudogymnoascus sp. VKM F-3775]	gi|636761286|ref|XM_008084626.1|/0.0/Glarea lozoyensis ATCC 20868 Thiolase-like protein mRNA	Q9Y7D5/0.0/LOVF_ASPTE Lovastatin diketide synthase LovF OS=Aspergillus terreus GN=lovF PE=1 SV=1	bfu:BC1G_09042/0.0/similar to polyketide synthase; K15419 emericellamide biosynthesis, highly reducing iterative type I polyketide synthase	CAC3355/6e-179/---	A0A094D115/0.0/A0A094D115_9PEZI Uncharacterized protein OS=Pseudogymnoascus pannorum VKM F-3775 GN=V491_00433 PE=4 SV=1	PF00698/3.2E-64/Acyl transferase domain	molecular_function:GO:0016740//transferase activity;
CP_GLEAN_10002503	gi|752279695|dbj|GAM84991.1|/0/nonribosomal peptide synthetase [fungal sp. No.11243]	gi|636748632|ref|XM_008078299.1|/0.0/Glarea lozoyensis ATCC 20868 Acetyl-CoA synthetase-like protein mRNA	Q4WLW5/0.0/NRP12_ASPFU Nonribosomal peptide synthetase 12 OS=Neosartorya fumigata (strain ATCC MYA-4609 / Af293 / CBS 101355 / FGSC A1100) GN=NRPS12 PE=1 SV=1	aor:AOR_1_760134/0.0/AO090102000465; nonribosomal peptide synthase; K18281 brevianamide F synthase	all2643/5e-100/---	A0A086SYD8/0.0/A0A086SYD8_ACRCH HC-toxin synthetase-like protein OS=Acremonium chrysogenum ATCC 11550 GN=ACRE_071690 PE=4 SV=1	PF13193/2.6E-5/AMP-binding enzyme C-terminal domain	NA
CP_GLEAN_10002523	gi|927413940|ref|XP_013952801.1|/0/putative polyketide synthase [Trichoderma virens Gv29-8] &gt;gi|358380930|gb|EHK18607.1| putative polyketide synthase [Trichoderma virens Gv29-8]	gi|915169913|ref|XM_013475974.1|/1e-116/Rasamsonia emersonii CBS 393.64 Lovastatin nonaketide synthase mRNA	Q9Y7D5/1e-81/LOVF_ASPTE Lovastatin diketide synthase LovF OS=Aspergillus terreus GN=lovF PE=1 SV=1	pcs:Pc21g12440/6e-83/Pc21g12440; K15418 zearalenone synthase, highly reducing iterative type I polyketide synthase	SMc02273/4e-40/---	A0A0F9XLB4/3e-168/A0A0F9XLB4_TRIHA Uncharacterized protein OS=Trichoderma harzianum GN=THAR02_02292 PE=4 SV=1	PF00550/1.1E-5/Phosphopantetheine attachment site	NA
CP_GLEAN_10002524	gi|818166091|gb|KKP05566.1|/0/hypothetical protein THAR02_02292 [Trichoderma harzianum]	gi|64213727|gb|AY971872.1|/1e-167/Xylaria sp. BCC 1067 PKSX1 (pksX1) gene, complete cds	Q9Y7D5/4e-89/LOVF_ASPTE Lovastatin diketide synthase LovF OS=Aspergillus terreus GN=lovF PE=1 SV=1	bfu:BC1G_09042/8e-62/similar to polyketide synthase; K15419 emericellamide biosynthesis, highly reducing iterative type I polyketide synthase	YPO0776/8e-12/---	A0A0F9XLB4/0.0/A0A0F9XLB4_TRIHA Uncharacterized protein OS=Trichoderma harzianum GN=THAR02_02292 PE=4 SV=1	PF08242/8.3E-13/Methyltransferase domain	NA
CP_GLEAN_10002525	gi|818164094|gb|KKP03793.1|/0/beta-ketoacyl synthase domain-containing protein [Trichoderma harzianum]	gi|915162226|ref|XM_013474530.1|/0.0/Rasamsonia emersonii CBS 393.64 Lovastatin nonaketide synthase mRNA	Q9Y7D5/6e-144/LOVF_ASPTE Lovastatin diketide synthase LovF OS=Aspergillus terreus GN=lovF PE=1 SV=1	bfu:BC1G_09042/2e-144/similar to polyketide synthase; K15419 emericellamide biosynthesis, highly reducing iterative type I polyketide synthase	all1649/4e-132/---	A0A0F9XLB4/0.0/A0A0F9XLB4_TRIHA Uncharacterized protein OS=Trichoderma harzianum GN=THAR02_02292 PE=4 SV=1	PF02801/3.9E-28/Beta-ketoacyl synthase, C-terminal domain	NA
CP_GLEAN_10002636	gi|927414102|ref|XP_013952882.1|/0/non-ribosomal peptide synthetase [Trichoderma virens Gv29-8] &gt;gi|358381006|gb|EHK18682.1| non-ribosomal peptide synthetase [Trichoderma virens Gv29-8]	gi|927414101|ref|XM_014097407.1|/0.0/Trichoderma virens Gv29-8 non-ribosomal peptide synthetase partial mRNA	Q4WF53/0.0/NRPS4_ASPFU Nonribosomal peptide synthetase 4 OS=Neosartorya fumigata (strain ATCC MYA-4609 / Af293 / CBS 101355 / FGSC A1100) GN=NRPS4 PE=2 SV=1	aor:AOR_1_760134/9e-172/AO090102000465; nonribosomal peptide synthase; K18281 brevianamide F synthase	RSp0641_6/3e-70/---	G9N2Z7/0.0/G9N2Z7_HYPVG Non-ribosomal peptide synthetase OS=Hypocrea virens (strain Gv29-8 / FGSC 10586) GN=TRIVIDRAFT_44273 PE=4 SV=1	PF00501/3.8E-72/AMP-binding enzyme	biological_process:GO:0008152//metabolic process;molecular_function:GO:0003824//catalytic activity;GO:0031177//phosphopantetheine binding;
CP_GLEAN_10002639	gi|924820488|gb|KOS18443.1|/0/Siderophore iron transporter mirB [Escovopsis weberi]	gi|303311526|ref|XM_003065729.1|/0.0/Coccidioides posadasii C735 delta SOWgp Major Facilitator Superfamily protein, mRNA	Q870L2/3e-158/MIRB_EMENI Siderophore iron transporter mirB OS=Emericella nidulans (strain FGSC A4 / ATCC 38163 / CBS 112.46 / NRRL 194 / M139) GN=mirB PE=3 SV=1	psq:PUNSTDRAFT_124252/5e-72/MFS general substrate transporter; K08197 MFS transporter, SIT family, siderophore-iron:H+ symporter	SPAC1399.02/4e-06/---	A0A0M9VT60/0.0/A0A0M9VT60_9HYPO Siderophore iron transporter mirB OS=Escovopsis weberi GN=ESCO_001040 PE=4 SV=1	PF07690/4.6E-19/Major Facilitator Superfamily	biological_process:GO:0055085//transmembrane transport;cellular_component:GO:0016021//integral component of membrane;
CP_GLEAN_10002641	gi|927414112|ref|XP_013952887.1|/0/hypothetical protein TRIVIDRAFT_210053 [Trichoderma virens Gv29-8] &gt;gi|358381011|gb|EHK18687.1| hypothetical protein TRIVIDRAFT_210053 [Trichoderma virens Gv29-8]	gi|629720720|ref|XM_007823336.1|/0.0/Metarhizium robertsii ARSEF 23 AtrH like protein mRNA	P36619/0.0/PMD1_SCHPO Leptomycin B resistance protein pmd1 OS=Schizosaccharomyces pombe (strain 972 / ATCC 24843) GN=pmd1 PE=3 SV=2	spo:SPCC663.03/0.0/pmd1; leptomycin efflux transporter Pmd1; K05658 ATP-binding cassette, subfamily B (MDR/TAP), member 1 [EC:3.6.3.44]	SPCC663.03/0.0/---	G9N302/0.0/G9N302_HYPVG Uncharacterized protein OS=Hypocrea virens (strain Gv29-8 / FGSC 10586) GN=TRIVIDRAFT_210053 PE=3 SV=1	PF00664/9.8E-49/ABC transporter transmembrane region	biological_process:GO:0055085//transmembrane transport;cellular_component:GO:0016021//integral component of membrane;molecular_function:GO:0005524//ATP binding;GO:0042626//ATPase activity, coupled to transmembrane movement of substances;
CP_GLEAN_10002702	gi|748559968|dbj|GAM34809.1|/0/hypothetical protein TCE0_015f02628 [Talaromyces cellulolyticus]	gi|629730683|ref|XM_007826520.1|/0.0/Metarhizium robertsii ARSEF 23 ankyrin repeat protein mRNA	P16157/2e-49/ANK1_HUMAN Ankyrin-1 OS=Homo sapiens GN=ANK1 PE=1 SV=3	maj:MAA_08755/4e-36/Ankyrin repeat-containing domain protein; K10380 ankyrin	all2748/1e-35/---	G9N7C9/0.0/G9N7C9_HYPVG Uncharacterized protein OS=Hypocrea virens (strain Gv29-8 / FGSC 10586) GN=TRIVIDRAFT_160183 PE=4 SV=1	PF13637/2.4E-9/Ankyrin repeats (many copies)	NA
CP_GLEAN_10002709	gi|927402353|ref|XP_013947022.1|/3.73612e-85/hypothetical protein TRIATDRAFT_262275 [Trichoderma atroviride IMI 206040] &gt;gi|358399524|gb|EHK48867.1| hypothetical protein TRIATDRAFT_262275 [Trichoderma atroviride IMI 206040]	gi|343526938|gb|JF415989.1|/1e-88/Paecilomyces niphetodes voucher CBS 364.76 large subunit ribosomal RNA gene, partial sequence	NA	NA	NA	G9NL01/1e-84/G9NL01_HYPAI Uncharacterized protein OS=Hypocrea atroviridis (strain ATCC 20476 / IMI 206040) GN=TRIATDRAFT_262275 PE=4 SV=1	NA	NA
CP_GLEAN_10006968	gi|927416702|ref|XP_013954182.1|/4.10754e-42/hypothetical protein TRIVIDRAFT_68566 [Trichoderma virens Gv29-8] &gt;gi|358382311|gb|EHK19983.1| hypothetical protein TRIVIDRAFT_68566 [Trichoderma virens Gv29-8]	gi|531988639|emb|HF679024.1|/3e-17/Fusarium fujikuroi IMI 58289 draft genome, chromosome FFUJ_chr02	NA	NA	NA	G9MZC6/1e-41/G9MZC6_HYPVG Uncharacterized protein OS=Hypocrea virens (strain Gv29-8 / FGSC 10586) GN=TRIVIDRAFT_68566 PE=4 SV=1	NA	NA
CP_GLEAN_10006969	NA	NA	NA	NA	NA	NA	NA	NA
CP_GLEAN_10006970	gi|591429949|gb|EXL64511.1|/1.50394e-86/hypothetical protein FOPG_19225 [Fusarium oxysporum f. sp. conglutinans race 2 54008]	gi|94540574|gb|DQ493954.1|/2e-65/Magnaporthe grisea 70-15 clone 56L15 telomere region, partial sequence	NA	NA	NA	X0GXD5/5e-86/X0GXD5_FUSOX Uncharacterized protein OS=Fusarium oxysporum f. sp. conglutinans race 2 54008 GN=FOPG_19225 PE=4 SV=1	NA	NA
CP_GLEAN_10006971	gi|953459299|ref|XP_014573124.1|/0/hypothetical protein MAJ_09911, partial [Metarhizium majus ARSEF 297] &gt;gi|743667085|gb|KID94130.1| hypothetical protein MAJ_09911, partial [Metarhizium majus ARSEF 297]	gi|94540574|gb|DQ493954.1|/1e-136/Magnaporthe grisea 70-15 clone 56L15 telomere region, partial sequence	NA	NA	NA	A0A0B4H328/0.0/A0A0B4H328_9HYPO Uncharacterized protein (Fragment) OS=Metarhizium majus ARSEF 297 GN=MAJ_09911 PE=4 SV=1	NA	NA
CP_GLEAN_10006983	gi|672791480|gb|KFH42117.1|/0/Nonribosomal peptide synthetase-like protein [Acremonium chrysogenum ATCC 11550]	gi|753718543|gb|CP009818.1|/0.0/Botrytis cinerea B05.10 chromosome 14 sequence	Q9Y7D5/0.0/LOVF_ASPTE Lovastatin diketide synthase LovF OS=Aspergillus terreus GN=lovF PE=1 SV=1	bfu:BC1G_09042/0.0/similar to polyketide synthase; K15419 emericellamide biosynthesis, highly reducing iterative type I polyketide synthase	CAC3355/5e-166/---	A0A086SYD5/0.0/A0A086SYD5_ACRCH Nonribosomal peptide synthetase-like protein OS=Acremonium chrysogenum ATCC 11550 GN=ACRE_071650 PE=4 SV=1	PF08659/2.3E-59/KR domain	molecular_function:GO:0016740//transferase activity;
CP_GLEAN_10007223	gi|667729353|gb|KFA70170.1|/0/hypothetical protein S40285_09417 [Stachybotrys chlorohalonata IBT 40285]	gi|256542363|gb|AC237393.1|/0.0/Neurospora tetrasperma clone JGIFHCO-17G11, complete sequence	Q00808/0.0/HETE1_PODAS Vegetative incompatibility protein HET-E-1 OS=Podospora anserina GN=HET-E1 PE=3 SV=1	ani:AN6505.2/1e-37/similar to AF197225_1 TUPA; K06666 glucose repression regulatory protein TUP1	MA2525/1e-55/---	A0A084R1T5/0.0/A0A084R1T5_9HYPO Uncharacterized protein OS=Stachybotrys chlorohalonata IBT 40285 GN=S40285_09417 PE=4 SV=1	PF17100/6.1E-72/N-terminal domain of NWD NACHT-NTPase	NA
CP_GLEAN_10007337	gi|302918272|ref|XP_003052625.1|/0/hypothetical protein NECHADRAFT_36043 [Nectria haematococca mpVI 77-13-4] &gt;gi|256733565|gb|EEU46912.1| hypothetical protein NECHADRAFT_36043 [Nectria haematococca mpVI 77-13-4]	gi|296803714|ref|XM_002842664.1|/0.0/Arthroderma otae CBS 113480 major facilitator superfamily transporter, mRNA	O42922/2e-58/YBIH_SCHPO Uncharacterized MFS-type transporter C16A3.17c OS=Schizosaccharomyces pombe (strain 972 / ATCC 24843) GN=SPBC16A3.17c PE=3 SV=1	cmt:CCM_00881/3e-122/sulfate permease 2; K14708 solute carrier family 26 (sodium-independent sulfate anion transporter), member 11	lin0980/1e-50/---	F2RRY9/0.0/F2RRY9_TRIT1 Major facilitator superfamily transporter OS=Trichophyton tonsurans (strain CBS 112818) GN=TESG_01575 PE=4 SV=1	PF07690/3.8E-38/Major Facilitator Superfamily	biological_process:GO:0055085//transmembrane transport;cellular_component:GO:0016021//integral component of membrane;
CP_GLEAN_10007515	gi|818164890|gb|KKP04498.1|/0/multidrug resistance protein 1 [Trichoderma harzianum]	gi|589099288|ref|XM_006961605.1|/0.0/Trichoderma reesei QM6a abc transporter-like protein (TRIREDRAFT_73924), mRNA	P36619/0.0/PMD1_SCHPO Leptomycin B resistance protein pmd1 OS=Schizosaccharomyces pombe (strain 972 / ATCC 24843) GN=pmd1 PE=3 SV=2	maw:MAC_03697/0.0/ABC multidrug transporter Mdr1; K05658 ATP-binding cassette, subfamily B (MDR/TAP), member 1 [EC:3.6.3.44]	SPCC663.03/0.0/---	A0A0F9XWQ8/0.0/A0A0F9XWQ8_TRIHA Multidrug resistance protein 1 OS=Trichoderma harzianum GN=THAR02_03383 PE=3 SV=1	NA	biological_process:GO:0006855//drug transmembrane transport;cellular_component:GO:0016021//integral component of membrane;GO:0005886//plasma membrane;GO:0005773//vacuole;molecular_function:GO:0005524//ATP binding;GO:0042626//ATPase activity, coupled to transmembrane movement of substances;
CP_GLEAN_10007630	gi|572280866|gb|ETS03926.1|/0/P-loop containing nucleoside triphosphate hydrolase protein [Trichoderma reesei RUT C-30]	gi|927386810|ref|XM_014083776.1|/0.0/Trichoderma atroviride IMI 206040 multidrug resistance-type transporter protein partial mRNA	P36619/0.0/PMD1_SCHPO Leptomycin B resistance protein pmd1 OS=Schizosaccharomyces pombe (strain 972 / ATCC 24843) GN=pmd1 PE=3 SV=2	cim:CIMG_00780/0.0/multidrug resistance protein; K05658 ATP-binding cassette, subfamily B (MDR/TAP), member 1 [EC:3.6.3.44]	SPCC663.03/0.0/---	A0A024SHF3/0.0/A0A024SHF3_HYPJE P-loop containing nucleoside triphosphate hydrolase protein OS=Trichoderma reesei RUT C-30 GN=M419DRAFT_97054 PE=3 SV=1	NA	biological_process:GO:0055085//transmembrane transport;cellular_component:GO:0016021//integral component of membrane;molecular_function:GO:0042626//ATPase activity, coupled to transmembrane movement of substances;GO:0005524//ATP binding;
CP_GLEAN_10008254	gi|924824113|gb|KOS22054.1|/0/Nonribosomal peptide synthetase 14 [Escovopsis weberi]	gi|927399498|ref|XM_014090120.1|/0.0/Trichoderma atroviride IMI 206040 polyketide synthase-like protein partial mRNA	Q9Y7D5/0.0/LOVF_ASPTE Lovastatin diketide synthase LovF OS=Aspergillus terreus GN=lovF PE=1 SV=1	pcs:Pc21g12440/0.0/Pc21g12440; K15418 zearalenone synthase, highly reducing iterative type I polyketide synthase	CAC3355/0.0/---	A0A0M8N737/0.0/A0A0M8N737_9HYPO Nonribosomal peptide synthetase 14 OS=Escovopsis weberi GN=ESCO_002363 PE=4 SV=1	PF00698/8.1E-47/Acyl transferase domain	biological_process:GO:0008152//metabolic process;molecular_function:GO:0003824//catalytic activity;
CP_GLEAN_10008414	gi|682463951|gb|KFZ19179.1|/0/hypothetical protein V501_00783 [Pseudogymnoascus sp. VKM F-4519 (FW-2642)]	gi|636752202|ref|XM_008080084.1|/0.0/Glarea lozoyensis ATCC 20868 Thiolase-like protein mRNA	Q9Y7D5/0.0/LOVF_ASPTE Lovastatin diketide synthase LovF OS=Aspergillus terreus GN=lovF PE=1 SV=1	bfu:BC1G_09042/0.0/similar to polyketide synthase; K15419 emericellamide biosynthesis, highly reducing iterative type I polyketide synthase	CAC3355/2e-168/---	A0A094I0C4/0.0/A0A094I0C4_9PEZI Uncharacterized protein OS=Pseudogymnoascus pannorum VKM F-4519 GN=V501_00783 PE=4 SV=1	PF00550/2.9E-7/Phosphopantetheine attachment site	NA
CP_GLEAN_10008468	gi|927409021|ref|XP_013950356.1|/0/hypothetical protein TRIVIDRAFT_65025 [Trichoderma virens Gv29-8] &gt;gi|358378478|gb|EHK16160.1| hypothetical protein TRIVIDRAFT_65025 [Trichoderma virens Gv29-8]	gi|596686432|ref|XM_007279797.1|/1e-172/Colletotrichum gloeosporioides Nara gc5 cytochrome p450 oxidoreductase (CGGC5_912), partial mRNA	B8NHY4/2e-112/ORDA_ASPFN O-methylsterigmatocystin oxidoreductase OS=Aspergillus flavus (strain ATCC 200026 / FGSC A1120 / NRRL 3357 / JCM 12722 / SRRC 167) GN=ordA PE=2 SV=1	afv:AFLA_139200/4e-112/aflQ/ ordA/ ord-1/ oxidoreductase/ cytochrome P450 monooxigenase; K17651 aflatoxin B synthase [EC:1.14.13.175]	alr1450/8e-22/---	G9NBF5/0.0/G9NBF5_HYPVG Uncharacterized protein OS=Hypocrea virens (strain Gv29-8 / FGSC 10586) GN=TRIVIDRAFT_65025 PE=3 SV=1	PF00067/2.0E-68/Cytochrome P450	molecular_function:GO:0016491//oxidoreductase activity;GO:0005488//binding;
CP_GLEAN_10008589	gi|116199971|ref|XP_001225797.1|/0/hypothetical protein CHGG_08141 [Chaetomium globosum CBS 148.51] &gt;gi|88179420|gb|EAQ86888.1| hypothetical protein CHGG_08141 [Chaetomium globosum CBS 148.51]	gi|371985886|gb|JN556039.1|/0.0/Hypocrea lixii isolate pksT-1 polyketide synthase gene, complete cds	Q03149/0.0/WA_EMENI Conidial yellow pigment biosynthesis polyketide synthase OS=Emericella nidulans (strain FGSC A4 / ATCC 38163 / CBS 112.46 / NRRL 194 / M139) GN=wA PE=1 SV=2	bfu:BC1G_01752/0.0/similar to polyketide synthase; K15416 orsellinic acid synthase	all1648_1/4e-149/---	A0A0F9X6X5/0.0/A0A0F9X6X5_TRIHA RADS2 nonreducing polyketide synthase OS=Trichoderma harzianum GN=THAR02_06938 PE=4 SV=1	PF14765/1.0E-14/Polyketide synthase dehydratase	biological_process:GO:0006351//transcription, DNA-templated;molecular_function:GO:0005488//binding;GO:0003824//catalytic activity;
CP_GLEAN_10008591	gi|222090409|gb|ACM42412.1|/0/PKS01 highly reducing polyketide synthase [Chaetomium chiversii]	gi|927404324|ref|XM_014092533.1|/0.0/Trichoderma atroviride IMI 206040 polyketide synthase partial mRNA	Q9Y7D5/0.0/LOVF_ASPTE Lovastatin diketide synthase LovF OS=Aspergillus terreus GN=lovF PE=1 SV=1	pcs:Pc21g12440/0.0/Pc21g12440; K15418 zearalenone synthase, highly reducing iterative type I polyketide synthase	CAC3355/0.0/---	C5H891/0.0/C5H891_9PEZI PKS01 highly reducing polyketide synthase OS=Chaetomium chiversii PE=4 SV=1	PF00109/2.3E-73/Beta-ketoacyl synthase, N-terminal domain	NA
CP_GLEAN_10008639	gi|13242206|gb|AAK16599.1|AF351825_1/0/peptide synthetase 1 [Trichoderma virens]	gi|13242205|gb|AF351825.1|AF351825/0.0/Trichoderma virens peptide synthetase 1 (Psy1) mRNA, partial cds	Q4WT66/2e-159/NRPS1_ASPFU Nonribosomal peptide synthetase 1 OS=Neosartorya fumigata (strain ATCC MYA-4609 / Af293 / CBS 101355 / FGSC A1100) GN=NRPS1 PE=1 SV=1	aor:AOR_1_760134/2e-134/AO090102000465; nonribosomal peptide synthase; K18281 brevianamide F synthase	all2643/3e-94/---	Q9C1C5/0.0/Q9C1C5_HYPVI Peptide synthetase 1 (Fragment) OS=Hypocrea virens GN=Psy1 PE=2 SV=1	PF00550/3.8E-15/Phosphopantetheine attachment site	NA
CP_GLEAN_10008640	gi|700448602|gb|KGO38831.1|/0/Acyl transferase/acyl hydrolase/lysophospholipase [Penicillium expansum]	gi|596680183|ref|XM_007278608.1|/0.0/Colletotrichum gloeosporioides Nara gc5 polyketide synthase (CGGC5_7635), partial mRNA	Q4WAZ9/1e-150/NRP14_ASPFU Nonribosomal peptide synthetase 14 OS=Neosartorya fumigata (strain ATCC MYA-4609 / Af293 / CBS 101355 / FGSC A1100) GN=NRPS14 PE=2 SV=2	pcs:Pc21g12440/5e-157/Pc21g12440; K15418 zearalenone synthase, highly reducing iterative type I polyketide synthase	all1649/4e-139/---	A0A0A2I8W1/0.0/A0A0A2I8W1_PENEN Acyl transferase/acyl hydrolase/lysophospholipase OS=Penicillium expansum GN=PEXP_097790 PE=4 SV=1	PF02801/3.4E-33/Beta-ketoacyl synthase, C-terminal domain	molecular_function:GO:0003824//catalytic activity;
CP_GLEAN_10008643	gi|902268318|emb|CRL28241.1|/0/Beta-ketoacyl synthase [Penicillium camemberti]	gi|83766426|dbj|AP007154.1|/0.0/Aspergillus oryzae RIB40 DNA, SC001	Q4WAZ9/0.0/NRP14_ASPFU Nonribosomal peptide synthetase 14 OS=Neosartorya fumigata (strain ATCC MYA-4609 / Af293 / CBS 101355 / FGSC A1100) GN=NRPS14 PE=2 SV=2	aor:AOR_1_476164/0.0/AO090001000277; hybrid NRPS/PKS enzyme; K15384 aspyridone synthetase, hybrid polyketide synthase / nonribosomal peptide synthetase	CAC3355/1e-170/---	A0A0G4PQ02/0.0/A0A0G4PQ02_PENCA Beta-ketoacyl synthase OS=Penicillium camembertii GN=PCAMFM013_S026g000106 PE=4 SV=1	PF00109/9.0E-74/Beta-ketoacyl synthase, N-terminal domain	NA
CP_GLEAN_10008657	gi|927428496|ref|XP_013960079.1|/0/non-ribosomal peptide synthetase [Trichoderma virens Gv29-8] &gt;gi|358388291|gb|EHK25885.1| non-ribosomal peptide synthetase [Trichoderma virens Gv29-8]	gi|927428495|ref|XM_014104604.1|/0.0/Trichoderma virens Gv29-8 non-ribosomal peptide synthetase partial mRNA	Q4WLW5/0.0/NRP12_ASPFU Nonribosomal peptide synthetase 12 OS=Neosartorya fumigata (strain ATCC MYA-4609 / Af293 / CBS 101355 / FGSC A1100) GN=NRPS12 PE=1 SV=1	afm:AFUA_8G00170/0.0/nonribosomal brevianamide peptide synthase FtmA (EC:6.3.2.-); K18281 brevianamide F synthase	PA2400/6e-155/---	G9MKA1/0.0/G9MKA1_HYPVG Non-ribosomal peptide synthetase OS=Hypocrea virens (strain Gv29-8 / FGSC 10586) GN=TRIVIDRAFT_62540 PE=4 SV=1	PF00550/7.1E-10/Phosphopantetheine attachment site	biological_process:GO:0008152//metabolic process;molecular_function:GO:0003824//catalytic activity;
CP_GLEAN_10008662	gi|902748493|gb|KNB20060.1|/0/hypothetical protein FOXG_17294 [Fusarium oxysporum f. sp. lycopersici 4287]	gi|675324094|gb|CP009082.1|/0.0/Verticillium dahliae JR2 chromosome 7, complete sequence	NA	NA	YPO3673/6e-50/---	A0A0J9WBZ8/0.0/A0A0J9WBZ8_FUSO4 Uncharacterized protein OS=Fusarium oxysporum f. sp. lycopersici (strain 4287 / CBS 123668 / FGSC 9935 / NRRL 34936) GN=FOXG_17294 PE=4 SV=1	PF12256/3.2E-30/Insecticide toxin TcdB middle/N-terminal region	NA
CP_GLEAN_10008711	gi|682412611|gb|KFY84554.1|/0/hypothetical protein V500_09211 [Pseudogymnoascus sp. VKM F-4518 (FW-2643)]	gi|697068868|ref|XM_009651323.1|/0.0/Verticillium dahliae VdLs.17 ankyrin repeat protein partial mRNA	Q54HW1/1e-19/PSD10_DICDI 26S proteasome non-ATPase regulatory subunit 10 OS=Dictyostelium discoideum GN=psmD10 PE=2 SV=1	maj:MAA_10441/5e-23/Ankyrin repeat-containing domain protein; K19626 inversin	all2748/4e-14/---	A0A094F1B1/0.0/A0A094F1B1_9PEZI Uncharacterized protein OS=Pseudogymnoascus pannorum VKM F-4518 GN=V500_09211 PE=4 SV=1	PF12796/1.0E-13/Ankyrin repeats (3 copies)	NA
CP_GLEAN_10008754	gi|799244936|gb|KJZ73816.1|/0/hypothetical protein HIM_06709 [Hirsutella minnesotensis 3608]	gi|302415119|ref|XM_003005346.1|/0.0/Verticillium albo-atrum VaMs.102 lovastatin nonaketide synthase, mRNA	A1CLY8/0.0/CCSA_ASPCL Polyketide synthase-nonribosomal peptide synthetase OS=Aspergillus clavatus (strain ATCC 1007 / CBS 513.65 / DSM 816 / NCTC 3887 / NRRL 1) GN=ccsA PE=3 SV=1	aor:AOR_1_476164/0.0/AO090001000277; hybrid NRPS/PKS enzyme; K15384 aspyridone synthetase, hybrid polyketide synthase / nonribosomal peptide synthetase	CAC3355/1e-174/---	A0A0F7ZIL4/0.0/A0A0F7ZIL4_9HYPO Uncharacterized protein OS=Hirsutella minnesotensis 3608 GN=HIM_06709 PE=4 SV=1	PF00109/3.6E-73/Beta-ketoacyl synthase, N-terminal domain	NA
CP_GLEAN_10008791	gi|908386970|gb|KND87695.1|/0/Lovastatin diketide synthase LovF [Tolypocladium ophioglossoides CBS 100239]	gi|636752202|ref|XM_008080084.1|/0.0/Glarea lozoyensis ATCC 20868 Thiolase-like protein mRNA	Q9Y7D5/0.0/LOVF_ASPTE Lovastatin diketide synthase LovF OS=Aspergillus terreus GN=lovF PE=1 SV=1	bfu:BC1G_09042/0.0/similar to polyketide synthase; K15419 emericellamide biosynthesis, highly reducing iterative type I polyketide synthase	CAC3355/1e-98/---	A0A0L0N1L6/0.0/A0A0L0N1L6_9HYPO Lovastatin diketide synthase LovF OS=Tolypocladium ophioglossoides CBS 100239 GN=TOPH_07700 PE=4 SV=1	PF08659/1.9E-55/KR domain	NA
CP_GLEAN_10008796	gi|682469162|gb|KFZ22994.1|/0/hypothetical protein V502_02526, partial [Pseudogymnoascus sp. VKM F-4520 (FW-2644)]	gi|667646656|ref|XM_008596938.1|/0.0/Beauveria bassiana ARSEF 2860 polyketide synthase partial mRNA	Q9Y7D5/0.0/LOVF_ASPTE Lovastatin diketide synthase LovF OS=Aspergillus terreus GN=lovF PE=1 SV=1	ure:UREG_06499/0.0/similar to polyketide synthase; K15384 aspyridone synthetase, hybrid polyketide synthase / nonribosomal peptide synthetase	CAC3355/4e-165/---	A0A094IB57/0.0/A0A094IB57_9PEZI Uncharacterized protein (Fragment) OS=Pseudogymnoascus pannorum VKM F-4520 GN=V502_02526 PE=4 SV=1	PF00698/4.6E-66/Acyl transferase domain	NA
CP_GLEAN_10008819	gi|682433966|gb|KFY99156.1|/0/hypothetical protein V500_01449 [Pseudogymnoascus sp. VKM F-4518 (FW-2643)]	gi|953412831|ref|XM_014693337.1|/0.0/Metarhizium brunneum ARSEF 3297 Beta-ketoacyl synthase partial mRNA	Q9Y7D5/0.0/LOVF_ASPTE Lovastatin diketide synthase LovF OS=Aspergillus terreus GN=lovF PE=1 SV=1	bfu:BC1G_09042/0.0/similar to polyketide synthase; K15419 emericellamide biosynthesis, highly reducing iterative type I polyketide synthase	CAC3355/8e-165/---	A0A094G822/0.0/A0A094G822_9PEZI Uncharacterized protein OS=Pseudogymnoascus pannorum VKM F-4518 GN=V500_01449 PE=4 SV=1	PF08659/2.5E-58/KR domain	NA
CP_GLEAN_10008834	gi|953459299|ref|XP_014573124.1|/0/hypothetical protein MAJ_09911, partial [Metarhizium majus ARSEF 297] &gt;gi|743667085|gb|KID94130.1| hypothetical protein MAJ_09911, partial [Metarhizium majus ARSEF 297]	gi|94540574|gb|DQ493954.1|/1e-124/Magnaporthe grisea 70-15 clone 56L15 telomere region, partial sequence	NA	NA	NA	A0A0B4H328/0.0/A0A0B4H328_9HYPO Uncharacterized protein (Fragment) OS=Metarhizium majus ARSEF 297 GN=MAJ_09911 PE=4 SV=1	NA	NA
CP_GLEAN_10008835	gi|591429949|gb|EXL64511.1|/1.50394e-86/hypothetical protein FOPG_19225 [Fusarium oxysporum f. sp. conglutinans race 2 54008]	gi|94540574|gb|DQ493954.1|/2e-65/Magnaporthe grisea 70-15 clone 56L15 telomere region, partial sequence	NA	NA	NA	X0GXD5/5e-86/X0GXD5_FUSOX Uncharacterized protein OS=Fusarium oxysporum f. sp. conglutinans race 2 54008 GN=FOPG_19225 PE=4 SV=1	NA	NA
CP_GLEAN_10008836	NA	NA	NA	NA	NA	NA	NA	NA
CP_GLEAN_10008837	gi|927416702|ref|XP_013954182.1|/1.0302e-11/hypothetical protein TRIVIDRAFT_68566 [Trichoderma virens Gv29-8] &gt;gi|358382311|gb|EHK19983.1| hypothetical protein TRIVIDRAFT_68566 [Trichoderma virens Gv29-8]	gi|927416701|ref|XM_014098707.1|/8e-11/Trichoderma virens Gv29-8 hypothetical protein partial mRNA	NA	NA	NA	G9MZC6/3e-11/G9MZC6_HYPVG Uncharacterized protein OS=Hypocrea virens (strain Gv29-8 / FGSC 10586) GN=TRIVIDRAFT_68566 PE=4 SV=1	NA	NA
CP_GLEAN_10008838	gi|927416702|ref|XP_013954182.1|/9.12493e-54/hypothetical protein TRIVIDRAFT_68566 [Trichoderma virens Gv29-8] &gt;gi|358382311|gb|EHK19983.1| hypothetical protein TRIVIDRAFT_68566 [Trichoderma virens Gv29-8]	gi|531988639|emb|HF679024.1|/1e-38/Fusarium fujikuroi IMI 58289 draft genome, chromosome FFUJ_chr02	NA	NA	NA	G9MZC6/3e-53/G9MZC6_HYPVG Uncharacterized protein OS=Hypocrea virens (strain Gv29-8 / FGSC 10586) GN=TRIVIDRAFT_68566 PE=4 SV=1	NA	NA
CP_GLEAN_10008885	gi|927418276|ref|XP_013954969.1|/0/hypothetical protein TRIVIDRAFT_180959 [Trichoderma virens Gv29-8] &gt;gi|358383107|gb|EHK20776.1| hypothetical protein TRIVIDRAFT_180959 [Trichoderma virens Gv29-8]	gi|685453319|gb|KM555252.1|/0.0/Trichoderma harzianum strain IOC-3844 clone cbh1BAC, complete sequence	Q8NK92/0.0/AORSN_ASPOR Aorsin OS=Aspergillus oryzae (strain ATCC 42149 / RIB 40) GN=aorO PE=1 SV=2	maj:MAA_01699/0.0/serin endopeptidase; K01279 tripeptidyl-peptidase I [EC:3.4.14.9]	CAC0625/2e-13/---	G9MY16/0.0/G9MY16_HYPVG Uncharacterized protein OS=Hypocrea virens (strain Gv29-8 / FGSC 10586) GN=TRIVIDRAFT_180959 PE=4 SV=1	PF09286/7.6E-41/Pro-kumamolisin, activation domain	biological_process:GO:0006508//proteolysis;molecular_function:GO:0004252//serine-type endopeptidase activity;
CP_GLEAN_10008980	gi|294979126|gb|ADF28668.2|/0/reducing type I polyketide synthase [Peltigera membranacea]	gi|615439575|ref|XM_007591147.1|/0.0/Colletotrichum fioriniae PJ7 beta-ketoacyl synthase domain-containing protein mRNA	Q9Y7D5/0.0/LOVF_ASPTE Lovastatin diketide synthase LovF OS=Aspergillus terreus GN=lovF PE=1 SV=1	pcs:Pc21g12440/0.0/Pc21g12440; K15418 zearalenone synthase, highly reducing iterative type I polyketide synthase	CAC3355/5e-135/---	D5K399/0.0/D5K399_9LECA Reducing type I polyketide synthase OS=Peltigera membranacea GN=PKS1 PE=4 SV=1	PF00550/5.5E-6/Phosphopantetheine attachment site	NA
CP_GLEAN_10009021	gi|821506998|gb|KKZ63742.1|/0/hypothetical protein EMCG_01976 [Emmonsia crescens UAMH 3008]	gi|261189465|ref|XM_002621098.1|/0.0/Ajellomyces dermatitidis SLH14081 OrdA, mRNA	B8NHY4/3e-122/ORDA_ASPFN O-methylsterigmatocystin oxidoreductase OS=Aspergillus flavus (strain ATCC 200026 / FGSC A1120 / NRRL 3357 / JCM 12722 / SRRC 167) GN=ordA PE=2 SV=1	afv:AFLA_139200/7e-122/aflQ/ ordA/ ord-1/ oxidoreductase/ cytochrome P450 monooxigenase; K17651 aflatoxin B synthase [EC:1.14.13.175]	alr4766/2e-14/---	A0A0G2HZI0/0.0/A0A0G2HZI0_9EURO Uncharacterized protein OS=Emmonsia crescens UAMH 3008 GN=EMCG_01976 PE=3 SV=1	PF00067/3.1E-64/Cytochrome P450	molecular_function:GO:0016491//oxidoreductase activity;GO:0005488//binding;
CP_GLEAN_10009062	gi|629675452|ref|XP_007799223.1|/0/putative polyketide synthase protein [Eutypa lata UCREL1] &gt;gi|471559233|gb|EMR61679.1| putative polyketide synthase protein [Eutypa lata UCREL1]	gi|596673143|ref|XM_007277316.1|/0.0/Colletotrichum gloeosporioides Nara gc5 polyketide synthase (CGGC5_6530), partial mRNA	Q9Y7D5/0.0/LOVF_ASPTE Lovastatin diketide synthase LovF OS=Aspergillus terreus GN=lovF PE=1 SV=1	bfu:BC1G_09042/0.0/similar to polyketide synthase; K15419 emericellamide biosynthesis, highly reducing iterative type I polyketide synthase	CAC3355/2e-163/---	F8QWS9/0.0/F8QWS9_9LECA Reducing type I polyketide synthase OS=Peltigera membranacea GN=PKS5 PE=4 SV=1	PF00107/9.5E-16/Zinc-binding dehydrogenase	molecular_function:GO:0003824//catalytic activity;
CP_GLEAN_10009119	gi|591407733|gb|EXL42870.1|/0/hypothetical protein FOCG_14438 [Fusarium oxysporum f. sp. radicis-lycopersici 26381]	gi|259485327|tpe|BN001306.1|/0.0/TPA_asm: Aspergillus nidulans FGSC A4 chromosome VI	NA	psq:PUNSTDRAFT_141157/7e-09/kinase-like protein; K17535 serine/threonine-protein kinase TNNI3K [EC:2.7.11.1]	slr1968_2/2e-07/---	X0F571/0.0/X0F571_FUSOX Uncharacterized protein OS=Fusarium oxysporum f. sp. radicis-lycopersici 26381 GN=FOCG_14438 PE=4 SV=1	PF12770/5.3E-36/CHAT domain	NA
CP_GLEAN_10009241	gi|969877602|gb|KUE94894.1|/0/hypothetical protein TGAM01_10636 [Trichoderma gamsii]	gi|927407976|ref|XM_014093649.1|/0.0/Trichoderma atroviride IMI 206040 polyketide synthase partial mRNA	Q9Y7D5/0.0/LOVF_ASPTE Lovastatin diketide synthase LovF OS=Aspergillus terreus GN=lovF PE=1 SV=1	pcs:Pc21g12440/0.0/Pc21g12440; K15418 zearalenone synthase, highly reducing iterative type I polyketide synthase	CAC3355/2e-171/---	G9NE59/0.0/G9NE59_HYPAI Polyketide synthase OS=Hypocrea atroviridis (strain ATCC 20476 / IMI 206040) GN=TRIATDRAFT_134224 PE=4 SV=1	PF08659/1.4E-55/KR domain	molecular_function:GO:0003824//catalytic activity;
CP_GLEAN_10009276	gi|115491567|ref|XP_001210411.1|/0/hypothetical protein ATEG_00325 [Aspergillus terreus NIH2624] &gt;gi|114197271|gb|EAU38971.1| hypothetical protein ATEG_00325 [Aspergillus terreus NIH2624]	gi|992083815|ref|XM_015553222.1|/0.0/Aspergillus nomius NRRL 13137 hybrid PKS-NRPS enzyme mRNA	Q4WAZ9/0.0/NRP14_ASPFU Nonribosomal peptide synthetase 14 OS=Neosartorya fumigata (strain ATCC MYA-4609 / Af293 / CBS 101355 / FGSC A1100) GN=NRPS14 PE=2 SV=2	afm:AFUA_8G00540/0.0/hybrid PKS-NRPS enzyme; K15390 pseurotin A synthetase, hybrid polyketide synthase / nonribosomal peptide synthetase	CAC3355/7e-157/---	A0A0L1IYW2/0.0/A0A0L1IYW2_ASPNO Uncharacterized protein OS=Aspergillus nomius NRRL 13137 GN=ANOM_008053 PE=4 SV=1	PF08659/3.6E-8/KR domain	molecular_function:GO:0003824//catalytic activity;
CP_GLEAN_10009390	gi|859270960|emb|CEJ54550.1|/5.02844e-41/hypothetical protein PMG11_00855 [Penicillium brasilianum]	gi|211584616|emb|AM920429.1|/2e-37/Penicillium chrysogenum Wisconsin 54-1255 complete genome, contig Pc00c14	NA	NA	NA	A0A0F7TDI7/2e-40/A0A0F7TDI7_9EURO Uncharacterized protein OS=Penicillium brasilianum GN=PMG11_00855 PE=4 SV=1	NA	NA
CP_GLEAN_10009462	gi|818163644|gb|KKP03395.1|/0/hypothetical protein THAR02_04477 [Trichoderma harzianum]	gi|256542363|gb|AC237393.1|/0.0/Neurospora tetrasperma clone JGIFHCO-17G11, complete sequence	Q00808/0.0/HETE1_PODAS Vegetative incompatibility protein HET-E-1 OS=Podospora anserina GN=HET-E1 PE=3 SV=1	afm:AFUA_6G05150/2e-09/transcriptional repressor TupA/RocA; K06666 glucose repression regulatory protein TUP1	MA2525/1e-20/---	A0A0F9XFS2/0.0/A0A0F9XFS2_TRIHA Uncharacterized protein OS=Trichoderma harzianum GN=THAR02_04477 PE=4 SV=1	PF05729/5.1E-18/NACHT domain	NA
CP_GLEAN_10009545	gi|949391939|dbj|GAP85075.1|/0/putative hybrid nrps pks [Rosellinia necatrix]	gi|636753560|ref|XM_008080763.1|/0.0/Glarea lozoyensis ATCC 20868 Acetyl-CoA synthetase-like protein mRNA	A1CLY8/0.0/CCSA_ASPCL Polyketide synthase-nonribosomal peptide synthetase OS=Aspergillus clavatus (strain ATCC 1007 / CBS 513.65 / DSM 816 / NCTC 3887 / NRRL 1) GN=ccsA PE=3 SV=1	cim:CIMG_06629/0.0/amino acid adenylation domain-containing protein; K15394 hybrid polyketide synthase / nonribosomal peptide synthetase ACE1	CAC3355/6e-167/---	A0A084QCA8/0.0/A0A084QCA8_9HYPO Uncharacterized protein OS=Stachybotrys chlorohalonata IBT 40285 GN=S40285_06108 PE=4 SV=1	PF00109/2.9E-66/Beta-ketoacyl synthase, N-terminal domain	NA
CP_GLEAN_10009721	gi|682433966|gb|KFY99156.1|/0/hypothetical protein V500_01449 [Pseudogymnoascus sp. VKM F-4518 (FW-2643)]	gi|953412831|ref|XM_014693337.1|/0.0/Metarhizium brunneum ARSEF 3297 Beta-ketoacyl synthase partial mRNA	Q9Y7D5/0.0/LOVF_ASPTE Lovastatin diketide synthase LovF OS=Aspergillus terreus GN=lovF PE=1 SV=1	bfu:BC1G_09042/0.0/similar to polyketide synthase; K15419 emericellamide biosynthesis, highly reducing iterative type I polyketide synthase	CAC3355/4e-151/---	A0A094G822/0.0/A0A094G822_9PEZI Uncharacterized protein OS=Pseudogymnoascus pannorum VKM F-4518 GN=V500_01449 PE=4 SV=1	PF08659/5.4E-53/KR domain	NA
CP_GLEAN_10009764	gi|969887524|gb|KUF04691.1|/0/hypothetical protein TGAM01_00826 [Trichoderma gamsii]	gi|629729920|ref|XM_007826271.1|/0.0/Metarhizium robertsii ARSEF 23 PA14 domain protein mRNA	NA	NA	NA	A0A0F0IG60/0.0/A0A0F0IG60_ASPPA Uncharacterized protein OS=Aspergillus parasiticus SU-1 GN=P875_00128007 PE=4 SV=1	NA	NA
CP_GLEAN_10010159	gi|818165804|gb|KKP05313.1|/0/hypothetical protein THAR02_02579 [Trichoderma harzianum]	gi|315052467|ref|XM_003175560.1|/0.0/Arthroderma gypseum CBS 118893 multidrug resistance protein 14 (MGYG_03132) mRNA, complete cds	P36619/0.0/PMD1_SCHPO Leptomycin B resistance protein pmd1 OS=Schizosaccharomyces pombe (strain 972 / ATCC 24843) GN=pmd1 PE=3 SV=2	cim:CIMG_00780/0.0/multidrug resistance protein; K05658 ATP-binding cassette, subfamily B (MDR/TAP), member 1 [EC:3.6.3.44]	SPCC663.03/0.0/---	A0A0F9XZ96/0.0/A0A0F9XZ96_TRIHA Uncharacterized protein OS=Trichoderma harzianum GN=THAR02_02579 PE=3 SV=1	PF00664/7.9E-36/ABC transporter transmembrane region	NA
CP_GLEAN_10010160	gi|927423914|ref|XP_013957788.1|/0/hypothetical protein TRIVIDRAFT_190530 [Trichoderma virens Gv29-8] &gt;gi|358385978|gb|EHK23574.1| hypothetical protein TRIVIDRAFT_190530 [Trichoderma virens Gv29-8]	gi|636751676|ref|XM_008079821.1|/0.0/Glarea lozoyensis ATCC 20868 Alkaline phosphatase-like protein mRNA	Q10723/5e-113/ARS_VOLCA Arylsulfatase OS=Volvox carteri PE=1 SV=1	afm:AFUA_8G02520/0.0/arylsulfatase (EC:3.1.6.1); K01130 arylsulfatase [EC:3.1.6.1]	PA0031/6e-21/---	G9MNX1/0.0/G9MNX1_HYPVG Uncharacterized protein OS=Hypocrea virens (strain Gv29-8 / FGSC 10586) GN=TRIVIDRAFT_190530 PE=4 SV=1	PF00884/4.7E-57/Sulfatase	biological_process:GO:0018958//phenol-containing compound metabolic process;molecular_function:GO:0004065//arylsulfatase activity;
CP_GLEAN_10010193	gi|629689491|ref|XP_007810037.1|/0/ABC multidrug transporter Mdr1 [Metarhizium acridum CQMa 102] &gt;gi|322698412|gb|EFY90182.1| ABC multidrug transporter Mdr1 [Metarhizium acridum CQMa 102]	gi|629689490|ref|XM_007811846.1|/0.0/Metarhizium acridum CQMa 102 ABC multidrug transporter Mdr1 partial mRNA	P36619/0.0/PMD1_SCHPO Leptomycin B resistance protein pmd1 OS=Schizosaccharomyces pombe (strain 972 / ATCC 24843) GN=pmd1 PE=3 SV=2	maw:MAC_03697/0.0/ABC multidrug transporter Mdr1; K05658 ATP-binding cassette, subfamily B (MDR/TAP), member 1 [EC:3.6.3.44]	SPCC663.03/0.0/---	E9E1E9/0.0/E9E1E9_METAQ ABC multidrug transporter Mdr1 OS=Metarhizium acridum (strain CQMa 102) GN=MAC_03697 PE=3 SV=1	PF00005/1.2E-33/ABC transporter	biological_process:GO:0006855//drug transmembrane transport;cellular_component:GO:0016021//integral component of membrane;GO:0005773//vacuole;GO:0005886//plasma membrane;molecular_function:GO:0005524//ATP binding;GO:0042626//ATPase activity, coupled to transmembrane movement of substances;
CP_GLEAN_10010548	gi|67524179|ref|XP_660151.1|/0/hypothetical protein AN2547.2 [Aspergillus nidulans FGSC A4] &gt;gi|40745496|gb|EAA64652.1| hypothetical protein AN2547.2 [Aspergillus nidulans FGSC A4] &gt;gi|259487978|tpe|CBF87072.1| TPA: polyketide synthase, putative (Eurofung) [Aspergillus nidulans FGSC A4]	gi|589105066|ref|XM_006964494.1|/0.0/Trichoderma reesei QM6a polyketide synthase (TRIREDRAFT_60118), partial mRNA	Q9Y7D5/0.0/LOVF_ASPTE Lovastatin diketide synthase LovF OS=Aspergillus terreus GN=lovF PE=1 SV=1	bfu:BC1G_09042/0.0/similar to polyketide synthase; K15419 emericellamide biosynthesis, highly reducing iterative type I polyketide synthase	CAC3355/1e-173/---	A0A0L9STM7/0.0/A0A0L9STM7_9HYPO Uncharacterized protein OS=Ophiocordyceps unilateralis GN=XA68_1473 PE=4 SV=1	PF00698/1.3E-44/Acyl transferase domain	molecular_function:GO:0003824//catalytic activity;
CP_GLEAN_10010579	gi|924821912|gb|KOS19866.1|/0/Tripeptidyl-peptidase sed1 [Escovopsis weberi]	gi|953472654|ref|XM_014724316.1|/0.0/Metarhizium majus ARSEF 297 Peptidase S8/S53, subtilisin/kexin/sedolisin partial mRNA	Q70DX9/0.0/SED1_ASPFU Tripeptidyl-peptidase sed1 OS=Neosartorya fumigata (strain ATCC MYA-4609 / Af293 / CBS 101355 / FGSC A1100) GN=sed1 PE=1 SV=1	maj:MAA_03336/0.0/Peptidase S8/S53, subtilisin/kexin/sedolisin; K01279 tripeptidyl-peptidase I [EC:3.4.14.9]	TVN1122/1e-11/---	A0A0M8MUV9/0.0/A0A0M8MUV9_9HYPO Tripeptidyl-peptidase sed1 OS=Escovopsis weberi GN=ESCO_005580 PE=4 SV=1	PF09286/3.6E-42/Pro-kumamolisin, activation domain	biological_process:GO:0006508//proteolysis;molecular_function:GO:0004252//serine-type endopeptidase activity;
CP_GLEAN_10010614	gi|818159774|gb|KKP00157.1|/0/hypothetical protein THAR02_07741 [Trichoderma harzianum]	gi|699034075|emb|HG970334.1|/0.0/Fusarium graminearum chromosome 3, complete genome	Q9ULJ7/4e-68/ANR50_HUMAN Ankyrin repeat domain-containing protein 50 OS=Homo sapiens GN=ANKRD50 PE=1 SV=4	maj:MAA_08755/7e-43/Ankyrin repeat-containing domain protein; K10380 ankyrin	all2748/2e-50/---	A0A0F9ZIP5/0.0/A0A0F9ZIP5_TRIHA Uncharacterized protein OS=Trichoderma harzianum GN=THAR02_07741 PE=4 SV=1	PF01048/5.4E-11/Phosphorylase superfamily	NA
CP_GLEAN_10010677	gi|751744305|gb|KIM92530.1|/0/hypothetical protein OIDMADRAFT_62490 [Oidiodendron maius Zn]	gi|636750956|ref|XM_008079461.1|/0.0/Glarea lozoyensis ATCC 20868 Thiolase-like protein mRNA	Q03149/0.0/WA_EMENI Conidial yellow pigment biosynthesis polyketide synthase OS=Emericella nidulans (strain FGSC A4 / ATCC 38163 / CBS 112.46 / NRRL 194 / M139) GN=wA PE=1 SV=2	pcs:Pc21g12450/0.0/Pc21g12450; K15417 zearalenone synthase, nonreducing iterative type I polyketide synthase	all1648_1/7e-157/---	A0A0C3G8I3/0.0/A0A0C3G8I3_9PEZI Uncharacterized protein OS=Oidiodendron maius Zn GN=OIDMADRAFT_62490 PE=4 SV=1	PF00109/2.4E-63/Beta-ketoacyl synthase, N-terminal domain	biological_process:GO:0009058//biosynthetic process;molecular_function:GO:0016740//transferase activity;GO:0016788//hydrolase activity, acting on ester bonds;GO:0031177//phosphopantetheine binding;
CP_GLEAN_10010678	gi|759256008|gb|KIW32671.1|/0/hypothetical protein PV07_04200 [Cladophialophora immunda]	gi|636750958|ref|XM_008079462.1|/0.0/Glarea lozoyensis ATCC 20868 Thiolase-like protein mRNA	Q9Y7D5/0.0/LOVF_ASPTE Lovastatin diketide synthase LovF OS=Aspergillus terreus GN=lovF PE=1 SV=1	pcs:Pc21g12440/0.0/Pc21g12440; K15418 zearalenone synthase, highly reducing iterative type I polyketide synthase	CAC3355/1e-168/---	A0A0D1ZWY1/0.0/A0A0D1ZWY1_9EURO Uncharacterized protein OS=Cladophialophora immunda GN=PV07_04200 PE=4 SV=1	PF14765/3.4E-46/Polyketide synthase dehydratase	biological_process:GO:0055114//oxidation-reduction process;molecular_function:GO:0016740//transferase activity;GO:0008270//zinc ion binding;GO:0031177//phosphopantetheine binding;GO:0016491//oxidoreductase activity;
CP_GLEAN_10010890	gi|386783548|gb|AFJ24902.1|/0/polyketide synthase 3 [Beauveria bassiana]	gi|259486486|tpe|BN001307.1|/0.0/TPA_asm: Aspergillus nidulans FGSC A4 chromosome VII	Q9Y7D5/0.0/LOVF_ASPTE Lovastatin diketide synthase LovF OS=Aspergillus terreus GN=lovF PE=1 SV=1	bfu:BC1G_09042/0.0/similar to polyketide synthase; K15419 emericellamide biosynthesis, highly reducing iterative type I polyketide synthase	CAC3355/3e-174/---	I1ZIM8/0.0/I1ZIM8_BEABA Polyketide synthase 3 OS=Beauveria bassiana GN=PKS3 PE=4 SV=1	PF00550/3.3E-9/Phosphopantetheine attachment site	biological_process:GO:0008152//metabolic process;molecular_function:GO:0003824//catalytic activity;
CP_GLEAN_10010910	gi|821507647|gb|KKZ64276.1|/1.15949e-73/hypothetical protein EMCG_09738 [Emmonsia crescens UAMH 3008]	gi|347003384|gb|CP003013.1|/5e-53/Thielavia terrestris NRRL 8126 chromosome 5, complete sequence	NA	NA	NA	A0A0G2J9N2/4e-73/A0A0G2J9N2_9EURO Uncharacterized protein OS=Emmonsia crescens UAMH 3008 GN=EMCG_09738 PE=4 SV=1	NA	NA
CP_GLEAN_10010966	gi|936414767|gb|KPM43144.1|/0/O-methylsterigmatocystin oxidoreductase [Neonectria ditissima]	gi|761852645|ref|XM_007819214.2|/0.0/Metarhizium robertsii ARSEF 23 Cytochrome P450 CYP620C3 mRNA	B8NHY4/7e-134/ORDA_ASPFN O-methylsterigmatocystin oxidoreductase OS=Aspergillus flavus (strain ATCC 200026 / FGSC A1120 / NRRL 3357 / JCM 12722 / SRRC 167) GN=ordA PE=2 SV=1	afv:AFLA_139200/2e-133/aflQ/ ordA/ ord-1/ oxidoreductase/ cytochrome P450 monooxigenase; K17651 aflatoxin B synthase [EC:1.14.13.175]	BH0579/6e-19/---	A0A0A1UU42/0.0/A0A0A1UU42_9HYPO Cytochrome P450 OS=Metarhizium robertsii GN=X797_005889 PE=3 SV=1	PF00067/1.5E-61/Cytochrome P450	molecular_function:GO:0016491//oxidoreductase activity;GO:0046872//metal ion binding;
CP_GLEAN_10010999	gi|953459299|ref|XP_014573124.1|/0/hypothetical protein MAJ_09911, partial [Metarhizium majus ARSEF 297] &gt;gi|743667085|gb|KID94130.1| hypothetical protein MAJ_09911, partial [Metarhizium majus ARSEF 297]	gi|94540574|gb|DQ493954.1|/1e-125/Magnaporthe grisea 70-15 clone 56L15 telomere region, partial sequence	NA	NA	NA	A0A0B4H328/0.0/A0A0B4H328_9HYPO Uncharacterized protein (Fragment) OS=Metarhizium majus ARSEF 297 GN=MAJ_09911 PE=4 SV=1	NA	NA
CP_GLEAN_10011000	gi|591429949|gb|EXL64511.1|/1.50394e-86/hypothetical protein FOPG_19225 [Fusarium oxysporum f. sp. conglutinans race 2 54008]	gi|94540574|gb|DQ493954.1|/2e-65/Magnaporthe grisea 70-15 clone 56L15 telomere region, partial sequence	NA	NA	NA	X0GXD5/5e-86/X0GXD5_FUSOX Uncharacterized protein OS=Fusarium oxysporum f. sp. conglutinans race 2 54008 GN=FOPG_19225 PE=4 SV=1	NA	NA
CP_GLEAN_10011001	NA	NA	NA	NA	NA	NA	NA	NA
CP_GLEAN_10011002	gi|927416702|ref|XP_013954182.1|/1.0302e-11/hypothetical protein TRIVIDRAFT_68566 [Trichoderma virens Gv29-8] &gt;gi|358382311|gb|EHK19983.1| hypothetical protein TRIVIDRAFT_68566 [Trichoderma virens Gv29-8]	gi|927416701|ref|XM_014098707.1|/8e-11/Trichoderma virens Gv29-8 hypothetical protein partial mRNA	NA	NA	NA	G9MZC6/3e-11/G9MZC6_HYPVG Uncharacterized protein OS=Hypocrea virens (strain Gv29-8 / FGSC 10586) GN=TRIVIDRAFT_68566 PE=4 SV=1	NA	NA
CP_GLEAN_10011003	gi|927416702|ref|XP_013954182.1|/9.12493e-54/hypothetical protein TRIVIDRAFT_68566 [Trichoderma virens Gv29-8] &gt;gi|358382311|gb|EHK19983.1| hypothetical protein TRIVIDRAFT_68566 [Trichoderma virens Gv29-8]	gi|531988639|emb|HF679024.1|/1e-38/Fusarium fujikuroi IMI 58289 draft genome, chromosome FFUJ_chr02	NA	NA	NA	G9MZC6/3e-53/G9MZC6_HYPVG Uncharacterized protein OS=Hypocrea virens (strain Gv29-8 / FGSC 10586) GN=TRIVIDRAFT_68566 PE=4 SV=1	NA	NA
CP_GLEAN_10000006	gi|927402353|ref|XP_013947022.1|/3.73612e-85/hypothetical protein TRIATDRAFT_262275 [Trichoderma atroviride IMI 206040] &gt;gi|358399524|gb|EHK48867.1| hypothetical protein TRIATDRAFT_262275 [Trichoderma atroviride IMI 206040]	gi|343526938|gb|JF415989.1|/1e-88/Paecilomyces niphetodes voucher CBS 364.76 large subunit ribosomal RNA gene, partial sequence	NA	NA	NA	G9NL01/1e-84/G9NL01_HYPAI Uncharacterized protein OS=Hypocrea atroviridis (strain ATCC 20476 / IMI 206040) GN=TRIATDRAFT_262275 PE=4 SV=1	NA	NA
CP_GLEAN_10001076	gi|818158491|gb|KKO99139.1|/0/hypothetical protein THAR02_08751 [Trichoderma harzianum]	gi|517321537|emb|HF679030.1|/1e-170/Fusarium fujikuroi IMI 58289 draft genome, chromosome FFUJ_chr08	Q00808/4e-154/HETE1_PODAS Vegetative incompatibility protein HET-E-1 OS=Podospora anserina GN=HET-E1 PE=3 SV=1	act:ACLA_004520/1e-27/hypothetical protein; K01279 tripeptidyl-peptidase I [EC:3.4.14.9]	NA	A0A0F9X3B6/0.0/A0A0F9X3B6_TRIHA Uncharacterized protein OS=Trichoderma harzianum GN=THAR02_08751 PE=4 SV=1	PF05729/1.8E-17/NACHT domain	NA
CP_GLEAN_10001105	gi|729184444|emb|CEJ90298.1|/0/hypothetical protein VHEMI06090 [Torrubiella hemipterigena]	gi|596720277|ref|XM_007286031.1|/0.0/Colletotrichum gloeosporioides Nara gc5 ankyrin repeat domain-containing protein 52 (CGGC5_13867), partial mRNA	Q01484/3e-74/ANK2_HUMAN Ankyrin-2 OS=Homo sapiens GN=ANK2 PE=1 SV=4	maj:MAA_08755/3e-49/Ankyrin repeat-containing domain protein; K10380 ankyrin	all2748/5e-57/---	A0A0A1TIM0/0.0/A0A0A1TIM0_9HYPO Uncharacterized protein OS=Torrubiella hemipterigena GN=VHEMI06090 PE=4 SV=1	PF12796/2.3E-8/Ankyrin repeats (3 copies)	NA
CP_GLEAN_10001173	gi|296805028|ref|XP_002843341.1|/0/non-ribosomal peptide synthetase [Arthroderma otae CBS 113480] &gt;gi|238845943|gb|EEQ35605.1| non-ribosomal peptide synthetase [Arthroderma otae CBS 113480]	gi|296805027|ref|XM_002843295.1|/0.0/Arthroderma otae CBS 113480 non-ribosomal peptide synthetase, mRNA	Q4WLW5/0.0/NRP12_ASPFU Nonribosomal peptide synthetase 12 OS=Neosartorya fumigata (strain ATCC MYA-4609 / Af293 / CBS 101355 / FGSC A1100) GN=NRPS12 PE=1 SV=1	afm:AFUA_8G00170/2e-156/nonribosomal brevianamide peptide synthase FtmA (EC:6.3.2.-); K18281 brevianamide F synthase	MT2447/9e-97/---	C5G0F2/0.0/C5G0F2_ARTOC Non-ribosomal peptide synthetase OS=Arthroderma otae (strain ATCC MYA-4605 / CBS 113480) GN=MCYG_08424 PE=4 SV=1	PF00550/6.7E-10/Phosphopantetheine attachment site	NA
CP_GLEAN_10001190	gi|818158125|gb|KKO98858.1|/0/hypothetical protein THAR02_09045 [Trichoderma harzianum]	gi|596720277|ref|XM_007286031.1|/0.0/Colletotrichum gloeosporioides Nara gc5 ankyrin repeat domain-containing protein 52 (CGGC5_13867), partial mRNA	P16157/1e-75/ANK1_HUMAN Ankyrin-1 OS=Homo sapiens GN=ANK1 PE=1 SV=3	maj:MAA_08755/1e-48/Ankyrin repeat-containing domain protein; K10380 ankyrin	all2748/2e-48/---	A0A0G0A0H4/0.0/A0A0G0A0H4_TRIHA Uncharacterized protein OS=Trichoderma harzianum GN=THAR02_09045 PE=4 SV=1	PF12796/1.1E-12/Ankyrin repeats (3 copies)	NA
CP_GLEAN_10001239	gi|573993585|ref|XP_006674713.1|/0/efflux pump antibiotic resistance protein, putative [Cordyceps militaris CM01] &gt;gi|346318290|gb|EGX87894.1| efflux pump antibiotic resistance protein, putative [Cordyceps militaris CM01]	gi|50355602|dbj|AB079899.1|/0.0/Phoma betae PbTP mRNA for transporter, complete cds	O42922/3e-61/YBIH_SCHPO Uncharacterized MFS-type transporter C16A3.17c OS=Schizosaccharomyces pombe (strain 972 / ATCC 24843) GN=SPBC16A3.17c PE=3 SV=1	cmt:CCM_00881/8e-132/sulfate permease 2; K14708 solute carrier family 26 (sodium-independent sulfate anion transporter), member 11	SPAC1399.02/2e-52/---	A0A0A1SPR0/0.0/A0A0A1SPR0_9HYPO Uncharacterized protein OS=Torrubiella hemipterigena GN=VHEMI02484 PE=4 SV=1	PF07690/8.0E-45/Major Facilitator Superfamily	biological_process:GO:0055085//transmembrane transport;cellular_component:GO:0016021//integral component of membrane;
CP_GLEAN_10001300	gi|969886875|gb|KUF04045.1|/0/hypothetical protein TGAM01_01697 [Trichoderma gamsii]	gi|927388846|ref|XM_014084794.1|/0.0/Trichoderma atroviride IMI 206040 polyketide synthase partial mRNA	Q9Y7D5/0.0/LOVF_ASPTE Lovastatin diketide synthase LovF OS=Aspergillus terreus GN=lovF PE=1 SV=1	bfu:BC1G_09042/0.0/similar to polyketide synthase; K15419 emericellamide biosynthesis, highly reducing iterative type I polyketide synthase	CAC3355/1e-175/---	G9P4V6/0.0/G9P4V6_HYPAI Polyketide synthase OS=Hypocrea atroviridis (strain ATCC 20476 / IMI 206040) GN=TRIATDRAFT_229437 PE=4 SV=1	PF00550/3.7E-6/Phosphopantetheine attachment site	NA
CP_GLEAN_10001317	gi|572275149|gb|ETR98599.1|/0/nonribosomal peptide synthetase [Trichoderma reesei RUT C-30]	gi|927414557|ref|XM_014097635.1|/0.0/Trichoderma virens Gv29-8 Non-robosomal peptide synthetase (Tex1), partial mRNA	Q01886/0.0/HTS1_COCCA HC-toxin synthetase OS=Cochliobolus carbonum GN=HTS1 PE=1 SV=2	aor:AOR_1_760134/0.0/AO090102000465; nonribosomal peptide synthase; K18281 brevianamide F synthase	all2643/5e-108/---	A0A024RZM6/0.0/A0A024RZM6_HYPJE Nonribosomal peptide synthetase OS=Trichoderma reesei RUT C-30 GN=M419DRAFT_88360 PE=4 SV=1	PF00501/4.4E-84/AMP-binding enzyme	NA
CP_GLEAN_10001367	gi|953457971|ref|XP_014572460.1|/0/aps1, partial [Metarhizium majus ARSEF 297] &gt;gi|743666363|gb|KID93466.1| aps1, partial [Metarhizium majus ARSEF 297]	gi|953457970|ref|XM_014716974.1|/0.0/Metarhizium majus ARSEF 297 aps1 partial mRNA	Q01886/0.0/HTS1_COCCA HC-toxin synthetase OS=Cochliobolus carbonum GN=HTS1 PE=1 SV=2	aor:AOR_1_760134/0.0/AO090102000465; nonribosomal peptide synthase; K18281 brevianamide F synthase	all2643/7e-101/---	A0A0B4HTF1/0.0/A0A0B4HTF1_9HYPO Aps1 (Fragment) OS=Metarhizium majus ARSEF 297 GN=MAJ_10575 PE=4 SV=1	PF00501/4.9E-77/AMP-binding enzyme	NA
CP_GLEAN_10001386	gi|682399825|gb|KFY76987.1|/0/hypothetical protein V499_03507 [Pseudogymnoascus sp. VKM F-103]	gi|685855614|ref|XM_009256565.1|/0.0/Fusarium pseudograminearum CS3096 PKS3 (PKS3), partial mRNA	Q03149/0.0/WA_EMENI Conidial yellow pigment biosynthesis polyketide synthase OS=Emericella nidulans (strain FGSC A4 / ATCC 38163 / CBS 112.46 / NRRL 194 / M139) GN=wA PE=1 SV=2	afv:AFLA_006170/0.0/polyketide synthetase PksP; K15321 naphtho-gamma-pyrone polyketide synthase	all1648_1/1e-150/---	A0A094GYC5/0.0/A0A094GYC5_9PEZI Uncharacterized protein OS=Pseudogymnoascus pannorum VKM F-103 GN=V499_03507 PE=4 SV=1	PF16073/5.0E-71/Starter unit:ACP transacylase in aflatoxin biosynthesis	NA
CP_GLEAN_10001419	gi|953459299|ref|XP_014573124.1|/0/hypothetical protein MAJ_09911, partial [Metarhizium majus ARSEF 297] &gt;gi|743667085|gb|KID94130.1| hypothetical protein MAJ_09911, partial [Metarhizium majus ARSEF 297]	gi|94540574|gb|DQ493954.1|/1e-124/Magnaporthe grisea 70-15 clone 56L15 telomere region, partial sequence	NA	NA	NA	A0A0B4H328/0.0/A0A0B4H328_9HYPO Uncharacterized protein (Fragment) OS=Metarhizium majus ARSEF 297 GN=MAJ_09911 PE=4 SV=1	NA	NA
CP_GLEAN_10001420	gi|591429949|gb|EXL64511.1|/1.50394e-86/hypothetical protein FOPG_19225 [Fusarium oxysporum f. sp. conglutinans race 2 54008]	gi|94540574|gb|DQ493954.1|/2e-65/Magnaporthe grisea 70-15 clone 56L15 telomere region, partial sequence	NA	NA	NA	X0GXD5/5e-86/X0GXD5_FUSOX Uncharacterized protein OS=Fusarium oxysporum f. sp. conglutinans race 2 54008 GN=FOPG_19225 PE=4 SV=1	NA	NA
CP_GLEAN_10001421	NA	NA	NA	NA	NA	NA	NA	NA
CP_GLEAN_10001422	gi|927416702|ref|XP_013954182.1|/9.12493e-54/hypothetical protein TRIVIDRAFT_68566 [Trichoderma virens Gv29-8] &gt;gi|358382311|gb|EHK19983.1| hypothetical protein TRIVIDRAFT_68566 [Trichoderma virens Gv29-8]	gi|531988639|emb|HF679024.1|/1e-38/Fusarium fujikuroi IMI 58289 draft genome, chromosome FFUJ_chr02	NA	NA	NA	G9MZC6/3e-53/G9MZC6_HYPVG Uncharacterized protein OS=Hypocrea virens (strain Gv29-8 / FGSC 10586) GN=TRIVIDRAFT_68566 PE=4 SV=1	NA	NA
CP_GLEAN_10000027	gi|953459299|ref|XP_014573124.1|/0/hypothetical protein MAJ_09911, partial [Metarhizium majus ARSEF 297] &gt;gi|743667085|gb|KID94130.1| hypothetical protein MAJ_09911, partial [Metarhizium majus ARSEF 297]	gi|94540574|gb|DQ493954.1|/1e-125/Magnaporthe grisea 70-15 clone 56L15 telomere region, partial sequence	NA	NA	NA	A0A0B4H328/0.0/A0A0B4H328_9HYPO Uncharacterized protein (Fragment) OS=Metarhizium majus ARSEF 297 GN=MAJ_09911 PE=4 SV=1	NA	NA
CP_GLEAN_10000028	gi|591429949|gb|EXL64511.1|/1.50394e-86/hypothetical protein FOPG_19225 [Fusarium oxysporum f. sp. conglutinans race 2 54008]	gi|94540574|gb|DQ493954.1|/2e-65/Magnaporthe grisea 70-15 clone 56L15 telomere region, partial sequence	NA	NA	NA	X0GXD5/5e-86/X0GXD5_FUSOX Uncharacterized protein OS=Fusarium oxysporum f. sp. conglutinans race 2 54008 GN=FOPG_19225 PE=4 SV=1	NA	NA
CP_GLEAN_10000029	NA	NA	NA	NA	NA	NA	NA	NA
CP_GLEAN_10000030	gi|927416702|ref|XP_013954182.1|/1.0302e-11/hypothetical protein TRIVIDRAFT_68566 [Trichoderma virens Gv29-8] &gt;gi|358382311|gb|EHK19983.1| hypothetical protein TRIVIDRAFT_68566 [Trichoderma virens Gv29-8]	gi|927416701|ref|XM_014098707.1|/8e-11/Trichoderma virens Gv29-8 hypothetical protein partial mRNA	NA	NA	NA	G9MZC6/3e-11/G9MZC6_HYPVG Uncharacterized protein OS=Hypocrea virens (strain Gv29-8 / FGSC 10586) GN=TRIVIDRAFT_68566 PE=4 SV=1	NA	NA
CP_GLEAN_10000031	gi|927416702|ref|XP_013954182.1|/9.12493e-54/hypothetical protein TRIVIDRAFT_68566 [Trichoderma virens Gv29-8] &gt;gi|358382311|gb|EHK19983.1| hypothetical protein TRIVIDRAFT_68566 [Trichoderma virens Gv29-8]	gi|531988639|emb|HF679024.1|/1e-38/Fusarium fujikuroi IMI 58289 draft genome, chromosome FFUJ_chr02	NA	NA	NA	G9MZC6/3e-53/G9MZC6_HYPVG Uncharacterized protein OS=Hypocrea virens (strain Gv29-8 / FGSC 10586) GN=TRIVIDRAFT_68566 PE=4 SV=1	NA	NA
CP_GLEAN_10000374	NA	NA	NA	NA	NA	NA	NA	NA
CP_GLEAN_10000376	gi|591429949|gb|EXL64511.1|/1.06814e-86/hypothetical protein FOPG_19225 [Fusarium oxysporum f. sp. conglutinans race 2 54008]	gi|94540574|gb|DQ493954.1|/2e-65/Magnaporthe grisea 70-15 clone 56L15 telomere region, partial sequence	NA	NA	NA	X0GXD5/3e-86/X0GXD5_FUSOX Uncharacterized protein OS=Fusarium oxysporum f. sp. conglutinans race 2 54008 GN=FOPG_19225 PE=4 SV=1	NA	NA
CP_GLEAN_10000377	gi|953459299|ref|XP_014573124.1|/0/hypothetical protein MAJ_09911, partial [Metarhizium majus ARSEF 297] &gt;gi|743667085|gb|KID94130.1| hypothetical protein MAJ_09911, partial [Metarhizium majus ARSEF 297]	gi|94540574|gb|DQ493954.1|/1e-115/Magnaporthe grisea 70-15 clone 56L15 telomere region, partial sequence	NA	NA	NA	A0A0B4H328/0.0/A0A0B4H328_9HYPO Uncharacterized protein (Fragment) OS=Metarhizium majus ARSEF 297 GN=MAJ_09911 PE=4 SV=1	NA	NA
CP_GLEAN_10000428	gi|927409021|ref|XP_013950356.1|/0/hypothetical protein TRIVIDRAFT_65025 [Trichoderma virens Gv29-8] &gt;gi|358378478|gb|EHK16160.1| hypothetical protein TRIVIDRAFT_65025 [Trichoderma virens Gv29-8]	gi|667662520|ref|XM_008604870.1|/1e-157/Beauveria bassiana ARSEF 2860 Cytochrome P450 CYP620D1 partial mRNA	B8NHY4/5e-108/ORDA_ASPFN O-methylsterigmatocystin oxidoreductase OS=Aspergillus flavus (strain ATCC 200026 / FGSC A1120 / NRRL 3357 / JCM 12722 / SRRC 167) GN=ordA PE=2 SV=1	afv:AFLA_139200/1e-107/aflQ/ ordA/ ord-1/ oxidoreductase/ cytochrome P450 monooxigenase; K17651 aflatoxin B synthase [EC:1.14.13.175]	alr1450/5e-21/---	G9NBF5/0.0/G9NBF5_HYPVG Uncharacterized protein OS=Hypocrea virens (strain Gv29-8 / FGSC 10586) GN=TRIVIDRAFT_65025 PE=3 SV=1	PF00067/4.2E-68/Cytochrome P450	molecular_function:GO:0016491//oxidoreductase activity;GO:0005488//binding;
CP_GLEAN_10000459	gi|908385725|gb|KND86507.1|/0/Destruxins-like Nonribosomal peptide synthetase [Tolypocladium ophioglossoides CBS 100239]	gi|953390869|ref|XM_014684211.1|/0.0/Metarhizium brunneum ARSEF 3297 destruxin synthetase partial mRNA	Q4WLW5/0.0/NRP12_ASPFU Nonribosomal peptide synthetase 12 OS=Neosartorya fumigata (strain ATCC MYA-4609 / Af293 / CBS 101355 / FGSC A1100) GN=NRPS12 PE=1 SV=1	afm:AFUA_8G00170/3e-176/nonribosomal brevianamide peptide synthase FtmA (EC:6.3.2.-); K18281 brevianamide F synthase	all2642/2e-92/---	A0A0L0MXD4/0.0/A0A0L0MXD4_9HYPO Destruxins-like Nonribosomal peptide synthetase OS=Tolypocladium ophioglossoides CBS 100239 GN=TOPH_08872 PE=4 SV=1	PF00550/4.9E-8/Phosphopantetheine attachment site	NA
CP_GLEAN_10000488	NA	NA	NA	NA	NA	NA	NA	NA
CP_GLEAN_10000489	NA	NA	NA	NA	NA	NA	NA	NA
CP_GLEAN_10000490	NA	NA	NA	NA	NA	NA	NA	NA
CP_GLEAN_10000491	NA	NA	NA	NA	NA	NA	NA	NA
CP_GLEAN_10000543	gi|636761225|ref|XP_008082786.1|/1.61782e-08/hypothetical protein GLAREA_12832 [Glarea lozoyensis ATCC 20868] &gt;gi|512201279|gb|EPE30109.1| hypothetical protein GLAREA_12832 [Glarea lozoyensis ATCC 20868]	gi|636761224|ref|XM_008084595.1|/2e-08/Glarea lozoyensis ATCC 20868 hypothetical protein mRNA	NA	NA	NA	S3CYT0/5e-08/S3CYT0_GLAL2 Uncharacterized protein OS=Glarea lozoyensis (strain ATCC 20868 / MF5171) GN=GLAREA_12832 PE=4 SV=1	NA	NA
CP_GLEAN_10000567	gi|973332559|gb|KUL92450.1|/0/hypothetical protein ZTR_02579 [Talaromyces verruculosus]	gi|615468761|ref|XM_007600275.1|/0.0/Colletotrichum fioriniae PJ7 O-methylsterigmatocystin oxidoreductase mRNA	B8NHY4/4e-116/ORDA_ASPFN O-methylsterigmatocystin oxidoreductase OS=Aspergillus flavus (strain ATCC 200026 / FGSC A1120 / NRRL 3357 / JCM 12722 / SRRC 167) GN=ordA PE=2 SV=1	afv:AFLA_139200/9e-116/aflQ/ ordA/ ord-1/ oxidoreductase/ cytochrome P450 monooxigenase; K17651 aflatoxin B synthase [EC:1.14.13.175]	alr4766/2e-17/---	A0A0A1UU42/0.0/A0A0A1UU42_9HYPO Cytochrome P450 OS=Metarhizium robertsii GN=X797_005889 PE=3 SV=1	PF00067/6.4E-68/Cytochrome P450	NA
CP_GLEAN_10000683	gi|799240347|gb|KJZ69826.1|/0/hypothetical protein HIM_10779 [Hirsutella minnesotensis 3608]	gi|256542363|gb|AC237393.1|/0.0/Neurospora tetrasperma clone JGIFHCO-17G11, complete sequence	Q00808/0.0/HETE1_PODAS Vegetative incompatibility protein HET-E-1 OS=Podospora anserina GN=HET-E1 PE=3 SV=1	ztr:MYCGRDRAFT_100547/4e-45/SWDC2401; WD40 repeat protein; K14963 COMPASS component SWD3	all0664/5e-61/---	A0A0F7ZFW0/0.0/A0A0F7ZFW0_9HYPO Uncharacterized protein OS=Hirsutella minnesotensis 3608 GN=HIM_10779 PE=4 SV=1	PF05729/1.8E-17/NACHT domain	NA
CP_GLEAN_10000781	gi|759290882|gb|KIW67300.1|/0/hypothetical protein PV04_06564 [Capronia semiimmersa]	gi|953394441|ref|XM_014685977.1|/0.0/Metarhizium brunneum ARSEF 3297 Ankyrin repeat-containing domain protein partial mRNA	G5E8K5/4e-29/ANK3_MOUSE Ankyrin-3 OS=Mus musculus GN=Ank3 PE=1 SV=1	maw:MAC_02175/2e-29/Pfs, NACHT and Ankyrin domain protein; K15502 serine/threonine-protein phosphatase 6 regulatory ankyrin repeat subunit A	MA3560_2/7e-27/---	A0A0D2FKN1/0.0/A0A0D2FKN1_9EURO Uncharacterized protein OS=Capronia semiimmersa GN=PV04_06564 PE=4 SV=1	PF01048/1.0E-8/Phosphorylase superfamily	NA
CP_GLEAN_10000803	gi|927423142|ref|XP_013957402.1|/0/hypothetical protein TRIVIDRAFT_49, partial [Trichoderma virens Gv29-8] &gt;gi|358386519|gb|EHK24115.1| hypothetical protein TRIVIDRAFT_49, partial [Trichoderma virens Gv29-8]	gi|681091882|emb|FO904936.1|/0.0/Podospora anserina genomic DNA, chromosome 1	NA	NA	YPO3673/9e-56/---	G9MQP8/0.0/G9MQP8_HYPVG Uncharacterized protein (Fragment) OS=Hypocrea virens (strain Gv29-8 / FGSC 10586) GN=TRIVIDRAFT_49 PE=4 SV=1	PF12255/9.1E-28/Insecticide toxin TcdB middle/C-terminal region	biological_process:GO:0097264//self proteolysis;cellular_component:GO:0005737//cytoplasm;
CP_GLEAN_10000834	gi|796694963|gb|KJX93771.1|/0/polyketide synthase like protein [Zymoseptoria brevis]	gi|953457286|ref|XM_014716632.1|/0.0/Metarhizium majus ARSEF 297 Beta-ketoacyl synthase partial mRNA	Q9Y7D5/1e-91/LOVF_ASPTE Lovastatin diketide synthase LovF OS=Aspergillus terreus GN=lovF PE=1 SV=1	bfu:BC1G_09042/1e-88/similar to polyketide synthase; K15419 emericellamide biosynthesis, highly reducing iterative type I polyketide synthase	all1649/2e-97/---	A0A0F4G8T3/0.0/A0A0F4G8T3_9PEZI Polyketide synthase like protein OS=Zymoseptoria brevis GN=TI39_contig4259g00003 PE=4 SV=1	PF08659/2.0E-53/KR domain	molecular_function:GO:0003824//catalytic activity;
CP_GLEAN_10000168	gi|927402353|ref|XP_013947022.1|/3.73612e-85/hypothetical protein TRIATDRAFT_262275 [Trichoderma atroviride IMI 206040] &gt;gi|358399524|gb|EHK48867.1| hypothetical protein TRIATDRAFT_262275 [Trichoderma atroviride IMI 206040]	gi|343526938|gb|JF415989.1|/1e-88/Paecilomyces niphetodes voucher CBS 364.76 large subunit ribosomal RNA gene, partial sequence	NA	NA	NA	G9NL01/1e-84/G9NL01_HYPAI Uncharacterized protein OS=Hypocrea atroviridis (strain ATCC 20476 / IMI 206040) GN=TRIATDRAFT_262275 PE=4 SV=1	NA	NA
CP_GLEAN_10000169	gi|927402353|ref|XP_013947022.1|/3.73612e-85/hypothetical protein TRIATDRAFT_262275 [Trichoderma atroviride IMI 206040] &gt;gi|358399524|gb|EHK48867.1| hypothetical protein TRIATDRAFT_262275 [Trichoderma atroviride IMI 206040]	gi|343526938|gb|JF415989.1|/1e-88/Paecilomyces niphetodes voucher CBS 364.76 large subunit ribosomal RNA gene, partial sequence	NA	NA	NA	G9NL01/1e-84/G9NL01_HYPAI Uncharacterized protein OS=Hypocrea atroviridis (strain ATCC 20476 / IMI 206040) GN=TRIATDRAFT_262275 PE=4 SV=1	NA	NA
CP_GLEAN_10000170	gi|927402353|ref|XP_013947022.1|/3.73612e-85/hypothetical protein TRIATDRAFT_262275 [Trichoderma atroviride IMI 206040] &gt;gi|358399524|gb|EHK48867.1| hypothetical protein TRIATDRAFT_262275 [Trichoderma atroviride IMI 206040]	gi|343526938|gb|JF415989.1|/1e-88/Paecilomyces niphetodes voucher CBS 364.76 large subunit ribosomal RNA gene, partial sequence	NA	NA	NA	G9NL01/1e-84/G9NL01_HYPAI Uncharacterized protein OS=Hypocrea atroviridis (strain ATCC 20476 / IMI 206040) GN=TRIATDRAFT_262275 PE=4 SV=1	NA	NA
CP_GLEAN_10000264	gi|924823190|gb|KOS21138.1|/0/putative HC-toxin efflux carrier [Escovopsis weberi]	gi|953395795|ref|XM_014686654.1|/0.0/Metarhizium brunneum ARSEF 3297 Major facilitator superfamily domain, general substrate transporter partial mRNA	O42922/2e-58/YBIH_SCHPO Uncharacterized MFS-type transporter C16A3.17c OS=Schizosaccharomyces pombe (strain 972 / ATCC 24843) GN=SPBC16A3.17c PE=3 SV=1	cmt:CCM_00881/2e-117/sulfate permease 2; K14708 solute carrier family 26 (sodium-independent sulfate anion transporter), member 11	BS_mdr/7e-50/---	A0A0B4FZ30/0.0/A0A0B4FZ30_9HYPO Major facilitator superfamily domain, general substrate transporter (Fragment) OS=Metarhizium brunneum ARSEF 3297 GN=MBR_07901 PE=4 SV=1	PF07690/2.3E-45/Major Facilitator Superfamily	cellular_component:GO:0016020//membrane;
CP_GLEAN_10000367	gi|672375371|gb|KFG77704.1|/0/polyketide synthase [Metarhizium anisopliae]	gi|953460178|ref|XM_014718078.1|/0.0/Metarhizium majus ARSEF 297 conidial pigment polyketide synthase PksP/Alb1 partial mRNA	Q03149/0.0/WA_EMENI Conidial yellow pigment biosynthesis polyketide synthase OS=Emericella nidulans (strain FGSC A4 / ATCC 38163 / CBS 112.46 / NRRL 194 / M139) GN=wA PE=1 SV=2	aor:AOR_1_898134/0.0/AO090102000545; conidial yellow pigment biosynthesis polyketide synthase; K15321 naphtho-gamma-pyrone polyketide synthase	all1648_1/5e-92/---	A0A086N986/0.0/A0A086N986_METAN Polyketide synthase OS=Metarhizium anisopliae GN=MANI_122426 PE=4 SV=1	PF02801/1.5E-32/Beta-ketoacyl synthase, C-terminal domain	biological_process:GO:0009058//biosynthetic process;molecular_function:GO:0016788//hydrolase activity, acting on ester bonds;GO:0031177//phosphopantetheine binding;GO:0016740//transferase activity;
CP_GLEAN_10000369	gi|953459299|ref|XP_014573124.1|/0/hypothetical protein MAJ_09911, partial [Metarhizium majus ARSEF 297] &gt;gi|743667085|gb|KID94130.1| hypothetical protein MAJ_09911, partial [Metarhizium majus ARSEF 297]	gi|94540574|gb|DQ493954.1|/1e-126/Magnaporthe grisea 70-15 clone 56L15 telomere region, partial sequence	NA	NA	NA	A0A0B4H328/0.0/A0A0B4H328_9HYPO Uncharacterized protein (Fragment) OS=Metarhizium majus ARSEF 297 GN=MAJ_09911 PE=4 SV=1	NA	NA
CP_GLEAN_10000370	gi|591429949|gb|EXL64511.1|/1.50394e-86/hypothetical protein FOPG_19225 [Fusarium oxysporum f. sp. conglutinans race 2 54008]	gi|94540574|gb|DQ493954.1|/2e-65/Magnaporthe grisea 70-15 clone 56L15 telomere region, partial sequence	NA	NA	NA	X0GXD5/5e-86/X0GXD5_FUSOX Uncharacterized protein OS=Fusarium oxysporum f. sp. conglutinans race 2 54008 GN=FOPG_19225 PE=4 SV=1	NA	NA
CP_GLEAN_10000371	NA	NA	NA	NA	NA	NA	NA	NA
CP_GLEAN_10000372	gi|927416702|ref|XP_013954182.1|/1.0302e-11/hypothetical protein TRIVIDRAFT_68566 [Trichoderma virens Gv29-8] &gt;gi|358382311|gb|EHK19983.1| hypothetical protein TRIVIDRAFT_68566 [Trichoderma virens Gv29-8]	gi|927416701|ref|XM_014098707.1|/8e-11/Trichoderma virens Gv29-8 hypothetical protein partial mRNA	NA	NA	NA	G9MZC6/3e-11/G9MZC6_HYPVG Uncharacterized protein OS=Hypocrea virens (strain Gv29-8 / FGSC 10586) GN=TRIVIDRAFT_68566 PE=4 SV=1	NA	NA
CP_GLEAN_10000373	gi|927416702|ref|XP_013954182.1|/9.12493e-54/hypothetical protein TRIVIDRAFT_68566 [Trichoderma virens Gv29-8] &gt;gi|358382311|gb|EHK19983.1| hypothetical protein TRIVIDRAFT_68566 [Trichoderma virens Gv29-8]	gi|531988639|emb|HF679024.1|/1e-38/Fusarium fujikuroi IMI 58289 draft genome, chromosome FFUJ_chr02	NA	NA	NA	G9MZC6/3e-53/G9MZC6_HYPVG Uncharacterized protein OS=Hypocrea virens (strain Gv29-8 / FGSC 10586) GN=TRIVIDRAFT_68566 PE=4 SV=1	NA	NA
CP_GLEAN_10000002	gi|927402353|ref|XP_013947022.1|/3.73612e-85/hypothetical protein TRIATDRAFT_262275 [Trichoderma atroviride IMI 206040] &gt;gi|358399524|gb|EHK48867.1| hypothetical protein TRIATDRAFT_262275 [Trichoderma atroviride IMI 206040]	gi|343526938|gb|JF415989.1|/1e-88/Paecilomyces niphetodes voucher CBS 364.76 large subunit ribosomal RNA gene, partial sequence	NA	NA	NA	G9NL01/1e-84/G9NL01_HYPAI Uncharacterized protein OS=Hypocrea atroviridis (strain ATCC 20476 / IMI 206040) GN=TRIATDRAFT_262275 PE=4 SV=1	NA	NA
CP_GLEAN_10000003	gi|927402353|ref|XP_013947022.1|/3.73612e-85/hypothetical protein TRIATDRAFT_262275 [Trichoderma atroviride IMI 206040] &gt;gi|358399524|gb|EHK48867.1| hypothetical protein TRIATDRAFT_262275 [Trichoderma atroviride IMI 206040]	gi|343526938|gb|JF415989.1|/1e-88/Paecilomyces niphetodes voucher CBS 364.76 large subunit ribosomal RNA gene, partial sequence	NA	NA	NA	G9NL01/1e-84/G9NL01_HYPAI Uncharacterized protein OS=Hypocrea atroviridis (strain ATCC 20476 / IMI 206040) GN=TRIATDRAFT_262275 PE=4 SV=1	NA	NA

## Sheet: Table S4  PSGs annotation
Table S4. Annotation of positive selection genes during the evolution of Cladobotryum protrusum
Gene_id	Swissprot	KEGG	Interpro	GO	p_value	fdr	LR_value	lnL1	lnL2	Site_Num	Sites
CP_GLEAN_10005575	O13681/2e-23/IINMP_SCHPO Integral inner nuclear membrane protein ima1 OS=Schizosaccharomyces pombe (strain 972 / ATCC 24843) GN=IMA1 PE=4 SV=2	NA	PF09779/7.0E-37/Ima1 N-terminal domain	cellular_component:GO:0016020//membrane;GO:0005635//nuclear envelope;	9.61e-05	0.00231	13.9051	-13447.3	-13440.4	13	29E(0.719),152N(0.625),168L(0.613),206W(0.506),216R(0.731),334R(0.941),377G(0.753),408R(0.945),461E(0.555),463R(0.554),475G(0.584),481L(0.874),487T(0.881)
CP_GLEAN_10005581	P38264/2e-57/PHO88_YEAST Inorganic phosphate transport protein PHO88 OS=Saccharomyces cerevisiae (strain ATCC 204508 / S288c) GN=PHO88 PE=1 SV=1	NA	PF10032/1.9E-79/Phosphate transport (Pho88)	biological_process:GO:0051604//protein maturation;GO:0006817//phosphate ion transport;cellular_component:GO:0016021//integral component of membrane;	0.00253493	0.0274	7.85435	-3570.6	-3566.67	3	6Q(0.998),95R(0.799),166Q(0.996)
CP_GLEAN_10005605	Q9NUJ3/1e-17/T11L1_HUMAN T-complex protein 11-like protein 1 OS=Homo sapiens GN=TCP11L1 PE=1 SV=1	NA	PF05794/1.2E-85/T-complex protein 11	molecular_function:GO:0046872//metal ion binding;	1.23e-07	1.12e-05	26.6307	-17281.5	-17268.2	13	68Q(0.673),102S(0.703),113T(0.815),260D(0.805),397P(0.795),414N(0.752),424H(0.881),469S(0.694),504E(0.712),514L(0.823),546G(0.661),563R(0.986),677T(0.666)
CP_GLEAN_10005672	Q4IMM0/9e-152/SPC25_GIBZE Probable kinetochore protein SPC25 OS=Gibberella zeae (strain PH-1 / ATCC MYA-4620 / FGSC 9075 / NRRL 31084) GN=SPC25 PE=3 SV=3	maj:MAA_01841/4e-146/kinetochore protein spc25; K11558 kinetochore protein Spc25, fungi type	PF08234/2.9E-25/Chromosome segregation protein Spc25	biological_process:GO:0033566//gamma-tubulin complex localization;cellular_component:GO:0008274//gamma-tubulin ring complex;	0.00430012	0.0398	6.90401	-4776.93	-4773.48	4	9L(0.919),69T(0.746),72H(0.729),121R(0.874)
CP_GLEAN_10005750	Q7SC91/4e-103/SEN54_NEUCR Probable tRNA-splicing endonuclease subunit tsp-5 OS=Neurospora crassa (strain ATCC 24698 / 74-OR23-1A / CBS 708.71 / DSM 1257 / FGSC 987) GN=tsp-5 PE=3 SV=2	maj:MAA_01765/0.0/tRNA splicing endonuclease subunit; K15326 tRNA-splicing endonuclease subunit Sen54	PF12928/2.5E-25/tRNA-splicing endonuclease subunit sen54 N-term	cellular_component:GO:0031966//mitochondrial membrane;	0.00182567	0.0213	8.44955	-9456.87	-9452.65	4	86R(0.715),280Q(0.957),318N(0.976),362G(0.914)
CP_GLEAN_10005818	Q755I4/6e-77/GYP5_ASHGO GTPase-activating protein GYP5 OS=Ashbya gossypii (strain ATCC 10895 / CBS 109.51 / FGSC 9923 / NRRL Y-1056) GN=GYP5 PE=3 SV=2	gtr:GLOTRDRAFT_92532/1e-54/ABC1-domain-containing protein; K08869 aarF domain-containing kinase	PF00566/2.7E-46/Rab-GTPase-TBC domain	NA	0.000290714	0.00539	11.8345	-16965.8	-16959.9	9	21V(0.641),25R(0.649),65T(0.970),85P(0.954),352G(0.981),361I(0.639),378A(0.947),381Q(0.980),609T(0.976)
CP_GLEAN_10005834	P38988/3e-136/GGC1_YEAST Mitochondrial GTP/GDP carrier protein 1 OS=Saccharomyces cerevisiae (strain ATCC 204508 / S288c) GN=GGC1 PE=1 SV=1	cal:CaO19.3931/4e-18/SFC1; likely mitochondrial carrier protein similar to S. cerevisiae SFC1 (YJR095W) mitochondrial succinate-fumarate transporter; K15100 solute carrier family 25 (mitochondrial citrate transporter), member 1	PF00153/1.4E-7/Mitochondrial carrier protein	biological_process:GO:0000002//mitochondrial genome maintenance;GO:0006879//cellular iron ion homeostasis;cellular_component:GO:0005623//cell;GO:0016021//integral component of membrane;molecular_function:GO:0001409//guanine nucleotide transmembrane transporter activity;	0.00368207	0.0356	7.18193	-4439.66	-4436.07	11	1G(0.978),3E(0.974),7N(0.939),9A(0.841),10R(0.946),14S(0.586),16S(0.990),17A(0.958),18I(0.946),21L(0.949),24F(0.991)
CP_GLEAN_10005974	Q4ILI9/0.0/EXO70_GIBZE Exocyst complex protein EXO70 OS=Gibberella zeae (strain PH-1 / ATCC MYA-4620 / FGSC 9075 / NRRL 31084) GN=EXO70 PE=3 SV=1	maw:MAC_09117/0.0/Exocyst complex protein EXO70; K07195 exocyst complex component 7	PF03081/3.2E-76/Exo70 exocyst complex subunit	biological_process:GO:0001927//exocyst assembly;GO:0007266//Rho protein signal transduction;GO:0006893//Golgi to plasma membrane transport;GO:0090522//vesicle tethering involved in exocytosis;GO:0045921//positive regulation of exocytosis;GO:0051601//exocyst localization;cellular_component:GO:0005886//plasma membrane;GO:0043332//mating projection tip;GO:0051285//cell cortex of cell tip;GO:0005935/…	0.00645062	0.0523	6.1826	-9317.72	-9314.63	4	1T(0.753),3A(0.811),201T(0.758),235G(0.832)
CP_GLEAN_10005991	Q4ILH3/0.0/MCD4_GIBZE GPI ethanolamine phosphate transferase 1 OS=Gibberella zeae (strain PH-1 / ATCC MYA-4620 / FGSC 9075 / NRRL 31084) GN=MCD4 PE=3 SV=1	fgr:FGSG_01935/0.0/GPI ethanolamine phosphate transferase 1; K05285 phosphatidylinositol glycan, class N [EC:2.7.-.-]	PF04987/7.2E-67/Phosphatidylinositolglycan class N (PIG-N)	biological_process:GO:0006506//GPI anchor biosynthetic process;cellular_component:GO:0016021//integral component of membrane;GO:0005789//endoplasmic reticulum membrane;molecular_function:GO:0016740//transferase activity;GO:0008484//sulfuric ester hydrolase activity;	0.0084504	0.0633	5.70665	-16104.5	-16101.6	9	14T(0.512),15P(0.507),16R(0.990),17P(0.909),19A(0.964),87M(0.980),222V(0.965),514S(0.981),574D(0.942)
CP_GLEAN_10006004	Q9HAU5/1e-139/RENT2_HUMAN Regulator of nonsense transcripts 2 OS=Homo sapiens GN=UPF2 PE=1 SV=1	maw:MAC_08625/0.0/nonsense-mediated mRNA decay factor (Upf2); K14327 regulator of nonsense transcripts 2	PF02854/1.4E-16/MIF4G domain	molecular_function:GO:0003723//RNA binding;	0.00146941	0.0184	8.84506	-19822.7	-19818.2	8	1D(0.979),4R(0.990),5K(0.968),190K(0.880),192G(0.926),193A(0.903),194S(0.715),686P(0.601)
CP_GLEAN_10006009	O94661/2e-38/GYP10_SCHPO GTPase-activating protein gyp10 OS=Schizosaccharomyces pombe (strain 972 / ATCC 24843) GN=gyp10 PE=3 SV=1	cmt:CCM_02957/5e-170/RabGAP/TBC; K20372 TBC1 domain family member 20	PF00566/1.6E-22/Rab-GTPase-TBC domain	cellular_component:GO:0016020//membrane;	2.6e-05	0.000839	16.3744	-8161.18	-8152.99	30	37D(0.637),49S(0.792),52E(0.737),53S(0.799),59T(0.546),125I(0.768),135R(0.984),137L(0.513),143F(0.785),154A(0.802),166L(0.840),173R(0.664),186V(0.595),199A(0.788),212N(0.544),222S(0.674),236S(0.751),238R(0.578),271V(0.912),272K(0.987),274L(0.681),275Q(0.653),282K(0.726),283A(0.712),292R(0.793),293V(0.790),295T(0.825),308I(0.917),322G(0.682),326T(0.658)
CP_GLEAN_10006010	Q94KD3/8e-80/VP52A_ARATH Vacuolar protein sorting-associated protein 52 A OS=Arabidopsis thaliana GN=VPS52 PE=1 SV=1	maj:MAA_01104/0.0/Vps52 / Sac2 family protein; K20298 vacuolar protein sorting-associated protein 52	PF04129/2.3E-125/Vps52 / Sac2 family	NA	2.65e-05	0.000848	16.3344	-14150.4	-14142.2	7	77V(0.893),104S(0.981),205A(0.961),311L(0.936),537S(0.665),550P(0.948),610N(0.731)
CP_GLEAN_10006013	Q9UTD3/3e-45/YIP5_SCHPO Protein YIP5 OS=Schizosaccharomyces pombe (strain 972 / ATCC 24843) GN=yip5 PE=3 SV=1	pno:SNOG_13460/6e-74/hypothetical protein; K00688 starch phosphorylase [EC:2.4.1.1]	PF04893/5.0E-10/Yip1 domain	cellular_component:GO:0016021//integral component of membrane;	0.000900755	0.013	9.74153	-4906.48	-4901.61	7	168N(0.946),220A(0.616),242C(0.949),243A(0.990),245Q(0.995),247R(0.978),248C(0.958)
CP_GLEAN_10006039	Q4IBS9/0.0/BRO1_GIBZE Vacuolar protein-sorting protein BRO1 OS=Gibberella zeae (strain PH-1 / ATCC MYA-4620 / FGSC 9075 / NRRL 31084) GN=BRO1 PE=3 SV=1	ani:AN4351.2/3e-50/similar to palA; K12200 programmed cell death 6-interacting protein	PF03097/4.6E-132/BRO1-like domain	NA	1.07e-08	1.63e-06	31.3561	-17170.4	-17154.7	12	13A(0.966),226S(0.917),229D(0.979),244Q(0.910),245T(0.742),450E(0.972),587T(0.901),633Q(0.939),703K(0.615),779N(0.906),793G(0.950),808A(0.953)
CP_GLEAN_10006041	P0C1D3/0.0/CTF18_EMENI Chromosome transmission fidelity protein 18 OS=Emericella nidulans (strain FGSC A4 / ATCC 38163 / CBS 112.46 / NRRL 194 / M139) GN=ctf18 PE=3 SV=1	maj:MAA_01132/0.0/ATPase, AAA-type, core; K11269 chromosome transmission fidelity protein 18	PF00004/2.0E-11/ATPase family associated with various cellular activities (AAA)	molecular_function:GO:0005524//ATP binding;	0.00671608	0.054	6.11128	-18722.8	-18719.7	10	18R(0.934),50I(0.738),90R(0.752),102N(0.920),119K(0.579),276T(0.891),355L(0.694),762T(0.908),788G(0.565),845Q(0.691)
CP_GLEAN_10006043	P28349/0.0/NIT4_NEUCR Nitrogen assimilation transcription factor nit-4 OS=Neurospora crassa (strain ATCC 24698 / 74-OR23-1A / CBS 708.71 / DSM 1257 / FGSC 987) GN=nit-4 PE=3 SV=2	val:VDBG_05433/1e-14/lactose regulatory protein LAC9; K09241 transcriptional regulatory protein GAL4	PF04082/2.3E-41/Fungal specific transcription factor domain	biological_process:GO:0006357//regulation of transcription from RNA polymerase II promoter;cellular_component:GO:0005634//nucleus;molecular_function:GO:0000981//sequence-specific DNA binding RNA polymerase II transcription factor activity;GO:0008270//zinc ion binding;GO:0003677//DNA binding;	0.00232351	0.0258	8.01193	-11134.8	-11130.8	4	138D(0.903),412S(0.949),444S(0.950),494N(0.650)
CP_GLEAN_10006061	P41890/2e-76/SCN1_SCHPO Cut9-interacting protein scn1 OS=Schizosaccharomyces pombe (strain 972 / ATCC 24843) GN=scn1 PE=4 SV=2	NA	PF01026/2.9E-27/TatD related DNase	NA	1.02e-08	1.63e-06	31.4583	-8674.81	-8659.08	11	13R(0.641),35S(0.944),63E(0.538),79D(0.972),131D(0.739),194C(0.989),200K(0.986),299G(0.676),310R(0.622),319G(0.572),331F(0.678)
CP_GLEAN_10006074	Q9UU90/1e-26/POP5_SCHPO Ribonuclease P/MRP protein subunit POP5 OS=Schizosaccharomyces pombe (strain 972 / ATCC 24843) GN=SPCC830.09c PE=3 SV=1	maw:MAC_06742/7e-90/Rpp14 family; K03537 ribonuclease P/MRP protein subunit POP5 [EC:3.1.26.5]	PF01900/2.2E-38/Rpp14/Pop5 family	biological_process:GO:0008033//tRNA processing;GO:0090502//RNA phosphodiester bond hydrolysis, endonucleolytic;cellular_component:GO:0005783//endoplasmic reticulum;molecular_function:GO:0004526//ribonuclease P activity;	0.00511257	0.0437	6.59525	-4276.67	-4273.38	5	24L(0.985),100K(0.793),138A(0.507),139G(0.963),167G(0.951)
CP_GLEAN_10006095	Q6FVV7/5e-12/RRT5_CANGA Regulator of rDNA transcription protein 5 OS=Candida glabrata (strain ATCC 2001 / CBS 138 / JCM 3761 / NBRC 0622 / NRRL Y-65) GN=RRT5 PE=3 SV=1	maj:MAA_00511/2e-10/ribosome biogenesis protein Nop4; K14573 nucleolar protein 4	PF00076/3.9E-15/RNA recognition motif. (a.k.a. RRM, RBD, or RNP domain)	molecular_function:GO:0003676//nucleic acid binding;GO:0000166//nucleotide binding;	0.000611603	0.00935	10.455	-4943.74	-4938.51	2	12S(0.995),135G(0.591)
CP_GLEAN_10006113	Q9USP9/2e-34/YHP4_SCHPO Uncharacterized RNA-binding protein C902.04 OS=Schizosaccharomyces pombe (strain 972 / ATCC 24843) GN=SPBC902.04 PE=1 SV=1	cci:CC1G_08650/5e-22/RRM domain-containing protein; K13192 RNA-binding protein 26	PF14259/1.2E-11/RNA recognition motif (a.k.a. RRM, RBD, or RNP domain)	molecular_function:GO:0003676//nucleic acid binding;	0.00147132	0.0184	8.84269	-14030.4	-14026	6	103S(0.916),328G(0.675),330E(0.936),445Y(0.884),447P(0.916),552A(0.830)
CP_GLEAN_10006123	Q8C8H8/3e-16/KY_MOUSE Kyphoscoliosis peptidase OS=Mus musculus GN=Ky PE=1 SV=1	NA	PF01841/1.6E-10/Transglutaminase-like superfamily	NA	0.000580268	0.00905	10.5521	-14784.8	-14779.5	8	58R(0.871),175A(0.886),197K(0.948),202T(0.584),322D(0.801),339K(0.926),402G(0.924),510D(0.834)
CP_GLEAN_10006132	Q09711/2e-112/NCS1_SCHPO Calcium-binding protein NCS-1 OS=Schizosaccharomyces pombe (strain 972 / ATCC 24843) GN=ncs1 PE=1 SV=2	tre:TRIREDRAFT_75001/4e-137/calcium sensor protein; K19932 neuronal calcium sensor 1	PF13499/1.2E-12/EF-hand domain pair	biological_process:GO:0043085//positive regulation of catalytic activity;GO:0090281//negative regulation of calcium ion import;GO:0043950//positive regulation of cAMP-mediated signaling;GO:0010515//negative regulation of induction of conjugation with cellular fusion;GO:0071277//cellular response to calcium ion;GO:0042327//positive regulation of phosphorylation;cellular_component:GO:0005634//nucle…	0	0	71.2467	-2445.82	-2410.19	0
CP_GLEAN_10006159	O74113/8e-130/CDC45_SCHPO Cell division control protein 45 homolog OS=Schizosaccharomyces pombe (strain 972 / ATCC 24843) GN=sna41 PE=1 SV=1	cmt:CCM_04193/0.0/CDC45-like protein; K06628 cell division control protein 45	PF02724/9.8E-256/CDC45-like protein	biological_process:GO:0006267//pre-replicative complex assembly involved in nuclear cell cycle DNA replication;GO:0000727//double-strand break repair via break-induced replication;GO:0006270//DNA replication initiation;GO:1902977//mitotic DNA replication preinitiation complex assembly;GO:0031938//regulation of chromatin silencing at telomere;cellular_component:GO:0031261//DNA replication preiniti…	0.000114011	0.00272	13.5848	-15841.9	-15835.1	9	149S(0.980),211N(0.638),351S(0.656),360R(0.958),384P(0.598),563W(0.910),744S(0.562),745E(0.930),746S(0.736)
CP_GLEAN_10006165	P32317/2e-125/AFG1_YEAST Protein AFG1 OS=Saccharomyces cerevisiae (strain ATCC 204508 / S288c) GN=AFG1 PE=1 SV=1	cmt:CCM_04226/0.0/ATPase, AFG1-like protein; K18798 peroxisome-assembly ATPase [EC:3.6.4.7]	PF03969/6.6E-91/AFG1-like ATPase	molecular_function:GO:0005524//ATP binding;	1.06e-06	6.92e-05	22.4802	-8905.77	-8894.52	10	47N(0.542),55H(0.769),85N(0.551),174D(0.861),249A(0.962),278K(0.795),378E(0.724),395E(0.959),405N(0.970),456R(0.542)
CP_GLEAN_10006172	Q12289/1e-82/CRC1_YEAST Mitochondrial carnitine carrier OS=Saccharomyces cerevisiae (strain ATCC 204508 / S288c) GN=CRC1 PE=1 SV=1	maj:MAA_05116/0.0/Mitochondrial substrate/solute carrier; K15109 solute carrier family 25 (mitochondrial carnitine/acylcarnitine transporter), member 20/29	PF00153/3.0E-18/Mitochondrial carrier protein	biological_process:GO:0006810//transport;cellular_component:GO:0016021//integral component of membrane;	0.00328449	0.0337	7.38719	-5297.72	-5294.03	8	18K(0.915),21S(0.968),105L(0.913),120L(0.962),157Q(0.662),178R(0.998),219A(0.988),272E(0.551)
CP_GLEAN_10006192	P58283/2e-22/RN216_MOUSE E3 ubiquitin-protein ligase RNF216 OS=Mus musculus GN=Rnf216 PE=1 SV=3	mrr:Moror_8939/5e-17/ring finger; K11976 TRIAD3; E3 ubiquitin-protein ligase RNF216 [EC:2.3.2.27]	PF01485/4.8E-6/IBR domain, a half RING-finger domain	cellular_component:GO:0016021//integral component of membrane;	0.00189443	0.0218	8.38233	-13702.7	-13698.6	6	342S(0.540),374H(0.559),390I(0.729),572E(0.980),573T(0.740),580G(0.895)
CP_GLEAN_10006208	P36091/4e-107/DCW1_YEAST Mannan endo-1,6-alpha-mannosidase DCW1 OS=Saccharomyces cerevisiae (strain ATCC 204508 / S288c) GN=DCW1 PE=1 SV=1	tre:TRIREDRAFT_55802/0.0/glycoside hydrolase family 76; K08257 mannan endo-1,6-alpha-mannosidase [EC:3.2.1.101]	PF03663/1.4E-132/Glycosyl hydrolase family 76	biological_process:GO:0016052//carbohydrate catabolic process;molecular_function:GO:0008496//mannan endo-1,6-alpha-mannosidase activity;	0.00180138	0.0212	8.47391	-9114.35	-9110.11	5	137D(0.567),140A(0.640),222Y(0.978),359G(0.813),378L(0.831)
CP_GLEAN_10006216	O60073/9e-84/YKT6_SCHPO Synaptobrevin homolog ykt6 OS=Schizosaccharomyces pombe (strain 972 / ATCC 24843) GN=ykt6 PE=3 SV=1	tre:TRIREDRAFT_120184/2e-136/v-snare-like protein; K08516 synaptobrevin homolog YKT6	PF13774/8.2E-13/Regulated-SNARE-like domain	biological_process:GO:0016192//vesicle-mediated transport;cellular_component:GO:0016021//integral component of membrane;	0.00543409	0.0457	6.48675	-3169.92	-3166.68	2	106A(0.986),110P(0.729)
CP_GLEAN_10006229	O74963/5e-47/NCA2_SCHPO Nuclear control of ATPase protein 2 OS=Schizosaccharomyces pombe (strain 972 / ATCC 24843) GN=nca2 PE=3 SV=1	maw:MAC_06406/0.0/ATP synthase regulation protein NCA2; K18158 nuclear control of ATPase protein 2	PF08637/9.4E-111/ATP synthase regulation protein NCA2	cellular_component:GO:0016021//integral component of membrane;	4.3e-05	0.00123	15.4202	-14030.5	-14022.8	11	1M(0.857),6D(0.963),28G(0.977),84A(0.673),120W(0.678),231A(0.776),268E(0.906),283H(0.852),303K(0.810),457S(0.852),516F(0.855)
CP_GLEAN_10006284	O94659/0.0/NOG1_SCHPO Probable nucleolar GTP-binding protein 1 OS=Schizosaccharomyces pombe (strain 972 / ATCC 24843) GN=nog1 PE=1 SV=2	fgr:FGSG_06165/0.0/nucleolar GTP-binding protein 1; K06943 nucleolar GTP-binding protein	PF08155/1.5E-26/NOGCT (NUC087) domain	biological_process:GO:0042254//ribosome biogenesis;cellular_component:GO:0005730//nucleolus;molecular_function:GO:0005525//GTP binding;	0.00476515	0.0417	6.72065	-12715.8	-12712.5	7	90K(0.803),298P(0.917),352S(0.833),549A(0.909),563A(0.930),580S(0.989),639A(0.964)
CP_GLEAN_10006324	Q4ICG5/8e-94/AP2S_GIBZE AP-2 complex subunit sigma OS=Gibberella zeae (strain PH-1 / ATCC MYA-4620 / FGSC 9075 / NRRL 31084) GN=APS2 PE=3 SV=1	maj:MAA_06488/3e-95/Adaptor protein complex, sigma subunit; K11827 AP-2 complex subunit sigma-1	PF01217/4.9E-51/Clathrin adaptor complex small chain	biological_process:GO:0015031//protein transport;molecular_function:GO:0008565//protein transporter activity;	0.0072086	0.0565	5.98633	-2000.8	-1997.81	7	1M(0.889),3F(0.869),7L(0.826),8P(0.992),9R(0.879),11Q(0.594),24G(0.922)
CP_GLEAN_10006400	D4B0N9/1e-38/6PGL_ARTBC Probable 6-phosphogluconolactonase ARB_02015 OS=Arthroderma benhamiae (strain ATCC MYA-4681 / CBS 112371) GN=ARB_02015 PE=1 SV=1	wic:J056_004573/4e-14/ADP-ribosylation factor-like protein 1; K07942 ADP-ribosylation factor-like protein 1	PF10282/3.5E-84/Lactonase, 7-bladed beta-propeller	NA	0.00280291	0.0297	7.67284	-9517.99	-9514.15	4	44G(0.961),130T(0.601),247A(0.588),309V(0.890)
CP_GLEAN_10006402	P53118/5e-57/ROG1_YEAST Putative lipase ROG1 OS=Saccharomyces cerevisiae (strain ATCC 204508 / S288c) GN=ROG1 PE=1 SV=1	NA	PF05057/1.1E-5/Putative serine esterase (DUF676)	cellular_component:GO:0005829//cytosol;	0.00489902	0.0424	6.67125	-21630.8	-21627.4	7	5H(0.900),84E(0.975),94T(0.758),119G(0.543),206K(0.959),327Y(0.957),935H(0.776)
CP_GLEAN_10006409	Q9GKW0/5e-20/MARC2_MACFA Mitochondrial amidoxime reducing component 2 OS=Macaca fascicularis GN=MARC2 PE=2 SV=1	act:ACLA_082500/3e-23/MOSC domain; K07140 uncharacterized protein	PF03473/2.4E-21/MOSC domain	molecular_function:GO:0043167//ion binding;	0.00220577	0.0246	8.10615	-8014.07	-8010.02	7	39R(0.561),48K(0.915),103D(0.741),135V(0.558),177T(0.818),257R(0.743),316R(0.944)
CP_GLEAN_10006415	Q9UT06/1e-46/YLWB_SCHPO Uncharacterized GTP-binding protein P8A3.11c, mitochondrial OS=Schizosaccharomyces pombe (strain 972 / ATCC 24843) GN=SPAP8A3.11c PE=3 SV=1	tre:TRIREDRAFT_37593/0.0/GTP binding protein; K03979 GTPase [EC:3.6.5.-]	PF01018/6.1E-32/GTP1/OBG	biological_process:GO:0002181//cytoplasmic translation;cellular_component:GO:0005743//mitochondrial inner membrane;GO:0019898//extrinsic component of membrane;molecular_function:GO:0043022//ribosome binding;GO:0005525//GTP binding;	0.00426899	0.0397	6.91701	-10312.3	-10308.8	7	147E(0.914),155D(0.730),324D(0.540),408D(0.505),409L(0.875),424S(0.726),449E(0.524)
CP_GLEAN_10006421	Q05031/3e-12/DFG5_YEAST Mannan endo-1,6-alpha-mannosidase DFG5 OS=Saccharomyces cerevisiae (strain ATCC 204508 / S288c) GN=DFG5 PE=1 SV=1	mlr:MELLADRAFT_63860/9e-18/family 76 glycoside hydrolase; K08257 mannan endo-1,6-alpha-mannosidase [EC:3.2.1.101]	PF03663/4.4E-40/Glycosyl hydrolase family 76	molecular_function:GO:0003824//catalytic activity;	7.86e-05	0.00198	14.2848	-8316.03	-8308.89	12	27K(0.927),50T(0.864),83V(0.642),84M(0.798),99R(0.561),131G(0.968),141E(0.755),189D(0.907),248L(0.700),300N(0.943),305R(0.538),309L(0.853)
CP_GLEAN_10006440	Q99385/3e-90/VCX1_YEAST Vacuolar calcium ion transporter OS=Saccharomyces cerevisiae (strain ATCC 204508 / S288c) GN=VCX1 PE=1 SV=1	tre:TRIREDRAFT_55595/0.0/Ca2+ transporter; K07300 Ca2+:H+ antiporter	PF01699/1.9E-21/Sodium/calcium exchanger protein	cellular_component:GO:0016020//membrane;	0.00245486	0.0268	7.91239	-9316.54	-9312.58	4	29N(0.906),170T(0.872),253I(0.792),441Y(0.961)
CP_GLEAN_10006449	Q9USZ2/0.0/YNR7_SCHPO Uncharacterized protein C11G11.07 OS=Schizosaccharomyces pombe (strain 972 / ATCC 24843) GN=SPBC11G11.07 PE=3 SV=2	cmt:CCM_06759/0.0/Armadillo-type fold domain containing protein; K15436 transportin-3	PF08389/1.7E-26/Exportin 1-like protein	biological_process:GO:0051031//tRNA transport;GO:0006404//RNA import into nucleus;GO:0006609//mRNA-binding (hnRNP) protein import into nucleus;cellular_component:GO:0005634//nucleus;GO:0005737//cytoplasm;molecular_function:GO:0008139//nuclear localization sequence binding;	0.000420534	0.00704	11.1483	-18042.3	-18036.7	7	68K(0.725),167L(0.717),470A(0.940),652N(0.819),687T(0.932),782A(0.512),846Q(0.879)
CP_GLEAN_10006473	Q4I9B7/0.0/STU1_GIBZE Protein STU1 OS=Gibberella zeae (strain PH-1 / ATCC MYA-4620 / FGSC 9075 / NRRL 31084) GN=STU1 PE=3 SV=1	maw:MAC_01328/0.0/HEAT repeat containing protein; K16578 CLIP-associating protein 1/2	PF12348/1.7E-37/CLASP N terminal	NA	2.53e-05	0.000825	16.4249	-17520.3	-17512.1	37	15A(0.577),18R(0.907),49Q(0.914),61Q(0.955),64A(0.963),110P(0.958),136T(0.619),158Q(0.926),163P(0.539),230G(0.987),253F(0.502),262M(0.877),416A(0.944),426T(0.830),444S(0.883),470R(0.971),472K(0.629),475A(0.922),479W(0.920),480T(0.638),482W(0.911),483P(0.945),485R(0.981),486A(0.983),487D(0.890),510A(0.960),512K(0.877),514E(0.947),529K(0.696),535A(0.948),536M(0.613),596R(0.966),617T(0.573),633A(0.9…
CP_GLEAN_10006491	O59804/3e-39/CH10_SCHPO 10 kDa heat shock protein, mitochondrial OS=Schizosaccharomyces pombe (strain 972 / ATCC 24843) GN=hsp10 PE=1 SV=1	maj:MAA_06336/3e-60/glycoside hydrolase family 61 protein; K04078 chaperonin GroES	PF00166/2.3E-26/Chaperonin 10 Kd subunit	biological_process:GO:0006457//protein folding;cellular_component:GO:0005737//cytoplasm;molecular_function:GO:0005524//ATP binding;GO:0016787//hydrolase activity;	0.00129143	0.0168	9.08095	-1382.61	-1378.07	2	38S(0.998),80S(0.547)
CP_GLEAN_10006503	O13901/4e-93/YF3A_SCHPO Uncharacterized CDP-alcohol phosphatidyltransferase class-I family protein C22A12.10 OS=Schizosaccharomyces pombe (strain 972 / ATCC 24843) GN=SPAC22A12.10 PE=3 SV=1	maw:MAC_00871/0.0/ethanolaminephosphotransferase; K00993 ethanolaminephosphotransferase [EC:2.7.8.1]	PF01066/1.3E-13/CDP-alcohol phosphatidyltransferase	biological_process:GO:0008654//phospholipid biosynthetic process;cellular_component:GO:0016021//integral component of membrane;molecular_function:GO:0016780//phosphotransferase activity, for other substituted phosphate groups;	0.00362008	0.0354	7.2124	-7296.29	-7292.68	12	84S(0.990),101T(0.532),126S(0.893),129V(0.959),184V(0.984),192L(0.529),202S(0.970),233G(0.936),280Y(0.959),298G(0.942),329A(0.831),400V(0.591)
CP_GLEAN_10006519	O59950/3e-150/RS4_YARLI 40S ribosomal protein S4 OS=Yarrowia lipolytica (strain CLIB 122 / E 150) GN=RPS4 PE=2 SV=1	maw:MAC_00881/0.0/ribosomal protein S4; K02987 small subunit ribosomal protein S4e	PF08071/5.5E-18/RS4NT (NUC023) domain	biological_process:GO:0006412//translation;cellular_component:GO:0005840//ribosome;molecular_function:GO:0003735//structural constituent of ribosome;GO:0003723//RNA binding;	0.00272384	0.029	7.72449	-2489.72	-2485.86	2	84S(0.519),258K(0.983)
CP_GLEAN_10006529	O14227/4e-171/RDR1_SCHPO RNA-dependent RNA polymerase 1 OS=Schizosaccharomyces pombe (strain 972 / ATCC 24843) GN=rdr1 PE=1 SV=1	maj:MAA_07362/0.0/RNA-directed RNA polymerase (Sad-1); K11699 RNA-dependent RNA polymerase [EC:2.7.7.48]	PF05183/5.1E-183/RNA dependent RNA polymerase	biological_process:GO:0001172//transcription, RNA-templated;molecular_function:GO:1901363//heterocyclic compound binding;GO:0097159//organic cyclic compound binding;GO:0003968//RNA-directed RNA polymerase activity;	0.000272285	0.00525	11.9565	-27426.1	-27420.1	12	22F(0.928),188G(0.508),207V(0.812),234G(0.674),260H(0.914),293N(0.902),326I(0.717),463Q(0.816),467G(0.667),615A(0.644),674H(0.890),797M(0.870)
CP_GLEAN_10006540	Q7SDU2/3e-76/RL24_NEUCR 60S ribosomal protein L24 OS=Neurospora crassa (strain ATCC 24698 / 74-OR23-1A / CBS 708.71 / DSM 1257 / FGSC 987) GN=rpl-24 PE=3 SV=1	fgr:FGSG_08676/2e-85/60S ribosomal protein L24; K02896 large subunit ribosomal protein L24e	PF01246/6.6E-29/Ribosomal protein L24e	cellular_component:GO:0005840//ribosome;	0.00950083	0.0684	5.50136	-2727	-2724.25	4	93R(0.831),111E(0.676),137R(0.727),151V(0.932)
CP_GLEAN_10006578	Q00416/0.0/SEN1_YEAST Helicase SEN1 OS=Saccharomyces cerevisiae (strain ATCC 204508 / S288c) GN=SEN1 PE=1 SV=2	cthr:CTHT_0012480/0.0/5'-3' RNA helicase-like protein; K10706 senataxin [EC:3.6.4.-]	PF12726/1.7E-204/SEN1 N terminal	NA	0.000761306	0.0112	10.051	-42974.2	-42969.2	17	181A(0.769),279T(0.780),383V(0.892),423T(0.747),435N(0.539),442D(0.896),573D(0.871),879S(0.849),895A(0.890),956S(0.960),1046K(0.526),1049E(0.953),1087P(0.936),1284V(0.902),1378K(0.873),1753P(0.969),1830P(0.956)
CP_GLEAN_10006598	O94466/7e-73/RGA7_SCHPO Probable Rho-GTPase-activating protein 7 OS=Schizosaccharomyces pombe (strain 972 / ATCC 24843) GN=rga7 PE=1 SV=1	cput:CONPUDRAFT_164097/1e-34/RhoGAP-domain-containing protein; K19839 Rho-type GTPase-activating protein 1/2	PF00620/3.3E-46/RhoGAP domain	biological_process:GO:0007165//signal transduction;cellular_component:GO:0044464//cell part;	4.61e-06	0.000223	19.6659	-12521.2	-12511.3	8	39R(0.784),159A(0.925),173T(0.946),181K(0.672),297G(0.983),340G(0.989),345G(0.963),422S(0.647)
CP_GLEAN_10006615	Q01520/0.0/EF1A_PODAS Elongation factor 1-alpha OS=Podospora anserina GN=TEF PE=3 SV=1	maj:MAA_03797/0.0/translation elongation factor 1-alpha; K03231 elongation factor 1-alpha	PF03144/4.4E-14/Elongation factor Tu domain 2	biological_process:GO:0006414//translational elongation;cellular_component:GO:0005737//cytoplasm;molecular_function:GO:0003924//GTPase activity;GO:0003746//translation elongation factor activity;GO:0005525//GTP binding;	6.49e-06	0.000292	19.0137	-3607.33	-3597.82	5	1M(0.999),7T(0.634),193P(0.763),215K(0.818),228K(0.953)
CP_GLEAN_10006657	P38349/2e-17/UBX7_YEAST UBX domain-containing protein 7 OS=Saccharomyces cerevisiae (strain ATCC 204508 / S288c) GN=UBX7 PE=1 SV=1	NA	PF00789/4.9E-14/UBX domain	cellular_component:GO:0016020//membrane;	5.38e-05	0.00144	14.999	-10160.4	-10152.9	10	225L(0.606),259N(0.704),314G(0.741),324S(0.927),376C(0.906),377M(0.871),378H(0.553),379E(0.956),381S(0.899),382S(0.972)
CP_GLEAN_10006672	O24467/4e-83/LE14B_PRUAR LEC14B homolog OS=Prunus armeniaca PE=2 SV=1	maj:MAA_03743/0.0/WD repeat protein; K11801 WD repeat-containing protein 23	PF00400/7.5E-5/WD domain, G-beta repeat	NA	2.65e-09	4.98e-07	34.0786	-9456.71	-9439.67	10	51R(0.683),61D(0.748),106A(0.903),285G(0.935),292S(0.972),298S(0.941),299M(0.888),307A(0.858),320R(0.544),429N(0.979)
CP_GLEAN_10006699	O74471/1e-16/COX13_SCHPO Cytochrome c oxidase subunit 6A, mitochondrial OS=Schizosaccharomyces pombe (strain 972 / ATCC 24843) GN=cox13 PE=3 SV=1	cthr:CTHT_0011870/7e-57/cytochrome c oxidase-like protein; K02266 cytochrome c oxidase subunit 6a	PF02046/1.2E-41/Cytochrome c oxidase subunit VIa	biological_process:GO:1902600//hydrogen ion transmembrane transport;cellular_component:GO:0016021//integral component of membrane;GO:0005751//mitochondrial respiratory chain complex IV;molecular_function:GO:0004129//cytochrome-c oxidase activity;	9.66e-06	0.000386	18.255	-2032.95	-2023.83	16	19P(0.761),21Q(0.948),24L(0.743),33I(0.624),41E(0.560),48E(0.505),57G(0.522),75E(0.914),93P(0.761),110T(0.998),111L(0.672),112F(0.741),114N(0.994),115Y(0.997),116H(0.998),117N(0.997)
CP_GLEAN_10006704	P52810/2e-99/RS9_PODAS 40S ribosomal protein S9 OS=Podospora anserina GN=RPS9 PE=3 SV=1	tre:TRIREDRAFT_76939/4e-107/rps9; ribosomal protein S9, S4 family; K02997 small subunit ribosomal protein S9e	PF01479/2.0E-12/S4 domain	biological_process:GO:0006412//translation;cellular_component:GO:0015935//small ribosomal subunit;molecular_function:GO:0003735//structural constituent of ribosome;GO:0019843//rRNA binding;	0.00349792	0.0346	7.27404	-1873.49	-1869.86	3	4R(0.976),5A(0.898),7S(0.992)
CP_GLEAN_10006751	O74499/6e-36/LSM7_SCHPO U6 snRNA-associated Sm-like protein LSm7 OS=Schizosaccharomyces pombe (strain 972 / ATCC 24843) GN=lsm7 PE=1 SV=1	val:VDBG_01955/5e-55/RH73529p; K12626 U6 snRNA-associated Sm-like protein LSm7	PF01423/7.3E-21/LSM domain	biological_process:GO:0006396//RNA processing;GO:0016071//mRNA metabolic process;cellular_component:GO:0097525//spliceosomal snRNP complex;	0.000185266	0.00408	12.6752	-1926.49	-1920.15	2	5G(0.981),53Q(0.982)
CP_GLEAN_10006755	O74498/1e-47/UCP10_SCHPO UBX domain-containing protein 10 OS=Schizosaccharomyces pombe (strain 972 / ATCC 24843) GN=ucp10 PE=3 SV=1	maj:MAA_09303/0.0/UBX domain-containing protein; K18726 FAS-associated factor 2	PF00789/1.4E-5/UBX domain	NA	0.000580099	0.00905	10.5527	-9945.07	-9939.79	7	1W(0.948),2S(0.851),3V(0.862),28R(0.965),305R(0.739),345R(0.883),347T(0.595)
CP_GLEAN_10006792	Q5YLM1/2e-11/DGLA_RAT Sn1-specific diacylglycerol lipase alpha OS=Rattus norvegicus GN=Dagla PE=1 SV=1	NA	PF01764/6.0E-14/Lipase (class 3)	NA	5.2e-07	3.86e-05	23.854	-22516.6	-22504.7	15	2A(0.978),4S(0.525),44T(0.500),88A(0.962),195S(0.545),236Q(0.632),385P(0.980),454N(0.864),601Y(0.512),628E(0.995),662P(0.555),686D(0.945),743A(0.942),778P(0.659),834R(0.541)
CP_GLEAN_10006798	P53292/4e-09/RT35_YEAST 37S ribosomal protein S35, mitochondrial OS=Saccharomyces cerevisiae (strain ATCC 204508 / S288c) GN=MRPS35 PE=1 SV=1	NA	PF12298/2.2E-50/Eukaryotic mitochondrial regulator protein	NA	0.00290313	0.0304	7.60947	-7015.81	-7012	5	5I(0.906),26R(0.948),60H(0.529),219D(0.948),297F(0.580)
CP_GLEAN_10006861	P28003/5e-36/FUN19_YEAST SWIRM domain-containing protein FUN19 OS=Saccharomyces cerevisiae (strain ATCC 204508 / S288c) GN=FUN19 PE=1 SV=3	cot:CORT_0A09880/1e-06/Ada2 transcriptional coactivator; K11314 transcriptional adapter 2-alpha	PF04433/3.7E-10/SWIRM domain	molecular_function:GO:0003677//DNA binding;	0.00113582	0.0153	9.31598	-4830.33	-4825.67	6	73A(0.952),93P(0.956),99R(0.718),100G(0.867),118V(0.974),198Q(0.821)
CP_GLEAN_10006891	P36858/0.0/NIA_ASPNG Nitrate reductase [NADPH] OS=Aspergillus niger GN=niaD PE=3 SV=1	ang:ANI_1_802074/0.0/An08g05610; nitrate reductase [NADPH]; K10534 nitrate reductase (NAD(P)H) [EC:1.7.1.1 1.7.1.2 1.7.1.3]	PF00173/9.8E-20/Cytochrome b5-like Heme/Steroid binding domain	biological_process:GO:0044237//cellular metabolic process;GO:2001057//reactive nitrogen species metabolic process;GO:0044710//single-organism metabolic process;molecular_function:GO:1901363//heterocyclic compound binding;GO:0097159//organic cyclic compound binding;GO:0046872//metal ion binding;GO:0016491//oxidoreductase activity;	0.000189579	0.00415	12.6322	-15866.5	-15860.2	61	10Y(0.981),17R(0.794),19T(0.991),23P(0.988),26L(0.934),66Q(0.954),81E(0.965),87N(0.843),101K(0.705),108M(0.534),132V(0.819),154V(0.947),161A(0.890),166L(0.951),168G(0.909),174F(0.933),210E(0.641),213H(0.907),218R(0.847),222V(0.708),239I(0.542),252V(0.656),267S(0.869),269E(0.904),288S(0.802),291C(0.975),294G(0.971),301L(0.664),305G(0.648),306T(0.846),315A(0.804),330Q(0.693),333S(0.986),348E(0.922)…
CP_GLEAN_10006941	O94289/6e-127/LUB1_SCHPO Ubiquitin homeostasis protein lub1 OS=Schizosaccharomyces pombe (strain 972 / ATCC 24843) GN=lub1 PE=1 SV=2	maj:MAA_08494/0.0/WD40 repeat 2; K14018 phospholipase A-2-activating protein	PF00400/0.19/WD domain, G-beta repeat	NA	0.00878145	0.0645	5.63923	-16848.6	-16845.8	5	235H(0.937),313D(0.876),363K(0.933),519S(0.660),580D(0.723)
CP_GLEAN_10002846	F4JP46/1e-52/PURU2_ARATH Formyltetrahydrofolate deformylase 2, mitochondrial OS=Arabidopsis thaliana GN=PURU2 PE=1 SV=1	ncr:NCU09911/2e-168/formyltetrahydrofolate deformylase; K01433 formyltetrahydrofolate deformylase [EC:3.5.1.10]	PF01842/7.6E-8/ACT domain	biological_process:GO:0006189//'de novo' IMP biosynthetic process;molecular_function:GO:0008864//formyltetrahydrofolate deformylase activity;GO:0016742//hydroxymethyl-, formyl- and related transferase activity;GO:0016597//amino acid binding;	0.00383774	0.0369	7.10767	-4512.79	-4509.23	8	42S(0.559),146Q(0.828),153E(0.995),156R(0.500),178D(0.995),202H(0.902),239G(0.977),256T(0.921)
CP_GLEAN_10002858	Q54JV8/7e-33/GCSH1_DICDI Probable glycine cleavage system H protein 1, mitochondrial OS=Dictyostelium discoideum GN=gcvH1 PE=3 SV=1	maj:MAA_01320/4e-70/2-oxo acid dehydrogenase, lipoyl-binding site; K02437 glycine cleavage system H protein	PF01597/1.4E-34/Glycine cleavage H-protein	biological_process:GO:0006546//glycine catabolic process;cellular_component:GO:0044444//cytoplasmic part;	0.000699161	0.0105	10.208	-3048.02	-3042.91	16	6A(0.925),29S(0.982),39D(0.962),40S(0.995),58T(0.694),99L(0.983),100T(0.602),116T(0.721),122A(0.997),123L(0.728),142G(0.661),153L(0.819),154T(0.642),155E(0.573),158Q(0.512),159T(0.998)
CP_GLEAN_10002939	P47154/8e-134/STE24_YEAST CAAX prenyl protease 1 OS=Saccharomyces cerevisiae (strain ATCC 204508 / S288c) GN=STE24 PE=1 SV=1	tre:TRIREDRAFT_73235/0.0/metallopeptidase; K06013 STE24 endopeptidase [EC:3.4.24.84]	PF01435/5.5E-46/Peptidase family M48	biological_process:GO:0071586//CAAX-box protein processing;cellular_component:GO:0016021//integral component of membrane;molecular_function:GO:0004222//metalloendopeptidase activity;	1.12e-06	7.17e-05	22.3753	-9538.32	-9527.13	7	2D(0.924),3F(0.911),45Q(0.981),144H(0.923),314A(0.925),341V(0.807),367G(0.690)
CP_GLEAN_10002998	Q9Y7Y5/5e-32/RT109_SCHPO Histone acetyltransferase rtt109 OS=Schizosaccharomyces pombe (strain 972 / ATCC 24843) GN=rtt109 PE=3 SV=1	maj:MAA_01374/0.0/H3 K56 histone acetylation protein KAT11; K11309 regulator of Ty1 transposition protein 109	PF08214/7.0E-95/Histone acetylation protein	biological_process:GO:0043618//regulation of transcription from RNA polymerase II promoter in response to stress;GO:0006259//DNA metabolic process;GO:0043966//histone H3 acetylation;cellular_component:GO:0005634//nucleus;molecular_function:GO:0010484//H3 histone acetyltransferase activity;	0.000339092	0.00599	11.5481	-10488.3	-10482.5	10	3S(0.875),248E(0.972),255K(0.574),309K(0.723),313K(0.923),318K(0.638),325P(0.975),327I(0.511),418A(0.524),419A(0.882)
CP_GLEAN_10003013	Q9C2H9/4e-171/SYMM_NEUCR Probable methionine--tRNA ligase, mitochondrial OS=Neurospora crassa (strain ATCC 24698 / 74-OR23-1A / CBS 708.71 / DSM 1257 / FGSC 987) GN=93G11.130 PE=3 SV=1	maw:MAC_06014/0.0/methionyl-tRNA synthetase; K01874 methionyl-tRNA synthetase [EC:6.1.1.10]	PF09334/7.4E-88/tRNA synthetases class I (M)	biological_process:GO:0006431//methionyl-tRNA aminoacylation;cellular_component:GO:0005737//cytoplasm;molecular_function:GO:0008080//N-acetyltransferase activity;GO:0005524//ATP binding;GO:0004825//methionine-tRNA ligase activity;	4e-08	4.57e-06	28.8052	-13067.9	-13053.5	14	39N(0.915),58E(0.500),220L(0.847),229S(0.984),333T(0.551),355L(0.983),366S(0.531),380A(0.990),383H(0.897),429I(0.964),460K(0.799),467K(0.955),482A(0.944),531K(0.591)
CP_GLEAN_10003016	Q9Y765/1e-67/FNTA_CANAX Protein farnesyltransferase/geranylgeranyltransferase type-1 subunit alpha OS=Candida albicans GN=RAM2 PE=1 SV=1	tre:TRIREDRAFT_22093/0.0/prenyltransferase; K05955 protein farnesyltransferase/geranylgeranyltransferase type-1 subunit alpha [EC:2.5.1.58 2.5.1.59]	PF01239/1.2E-6/Protein prenyltransferase alpha subunit repeat	biological_process:GO:0071970//fungal-type cell wall (1->3)-beta-D-glucan biosynthetic process;GO:0018342//protein prenylation;cellular_component:GO:0005634//nucleus;molecular_function:GO:0004662//CAAX-protein geranylgeranyltransferase activity;	0.00436167	0.0401	6.87861	-11896.1	-11892.7	12	25E(0.960),33A(0.873),60A(0.963),214C(0.976),220H(0.865),248D(0.995),296R(0.938),326W(0.968),364A(0.792),409V(0.859),446A(0.953),483T(0.854)
CP_GLEAN_10003023	Q4IEK8/0.0/HAS1_GIBZE ATP-dependent RNA helicase HAS1 OS=Gibberella zeae (strain PH-1 / ATCC MYA-4620 / FGSC 9075 / NRRL 31084) GN=HAS1 PE=3 SV=2	maj:MAA_01421/0.0/ATP-dependent RNA helicase DDX18; K13179 ATP-dependent RNA helicase DDX18/HAS1 [EC:3.6.4.13]	PF00271/1.2E-24/Helicase conserved C-terminal domain	biological_process:GO:1990417//snoRNA release from pre-rRNA;GO:0000463//maturation of LSU-rRNA from tricistronic rRNA transcript (SSU-rRNA, 5.8S rRNA, LSU-rRNA);GO:0000462//maturation of SSU-rRNA from tricistronic rRNA transcript (SSU-rRNA, 5.8S rRNA, LSU-rRNA);cellular_component:GO:0005730//nucleolus;GO:0005635//nuclear envelope;GO:0030687//preribosome, large subunit precursor;molecular_function…	0.00169188	0.0203	8.58805	-9827.34	-9823.05	5	31P(0.893),55D(0.669),72D(0.939),431R(0.891),517S(0.993)
CP_GLEAN_10003031	Q9UGN5/3e-105/PARP2_HUMAN Poly [ADP-ribose] polymerase 2 OS=Homo sapiens GN=PARP2 PE=1 SV=2	maj:MAA_06190/0.0/polymerase 2 ADP-ribosyltransferase 2; K10798 poly [ADP-ribose] polymerase [EC:2.4.2.30]	PF00644/1.2E-63/Poly(ADP-ribose) polymerase catalytic domain	molecular_function:GO:0016757//transferase activity, transferring glycosyl groups;	2.38e-07	1.95e-05	25.3574	-13752.8	-13740.1	18	1P(0.900),93P(0.752),104A(0.772),121K(0.948),132A(0.940),188T(0.534),230R(0.645),236S(0.980),248D(0.685),326A(0.631),385N(0.878),388N(0.977),413R(0.737),420N(0.528),503A(0.927),529D(0.893),530S(0.834),542K(0.940)
CP_GLEAN_10003106	I1RPI4/0.0/CEGT_GIBZE Ceramide glucosyltransferase OS=Gibberella zeae (strain PH-1 / ATCC MYA-4620 / FGSC 9075 / NRRL 31084) GN=GCS1 PE=1 SV=1	maj:MAA_01449/0.0/glycosyltransferase family 21 protein; K00720 ceramide glucosyltransferase [EC:2.4.1.80]	PF13506/1.8E-6/Glycosyl transferase family 21	cellular_component:GO:0016021//integral component of membrane;molecular_function:GO:0016740//transferase activity;	0.00156549	0.0191	8.72953	-8051.04	-8046.67	7	42V(0.962),159A(0.928),211P(0.962),216A(0.507),233W(0.960),235T(0.636),249Q(0.639)
CP_GLEAN_10003214	P38329/0.0/VHC1_YEAST Vacuolar cation-chloride cotransporter 1 OS=Saccharomyces cerevisiae (strain ATCC 204508 / S288c) GN=VHC1 PE=1 SV=1	maj:MAA_01482/0.0/solute carrier family 12 protein; K14429 solute carrier family 12 (potassium/chloride transporters), member 9	PF03522/6.9E-9/Solute carrier family 12	biological_process:GO:0006810//transport;cellular_component:GO:0016020//membrane;	0.00113908	0.0153	9.31072	-25615.2	-25610.5	17	130S(0.972),136M(0.868),325D(0.836),431S(0.542),667Q(0.934),854I(0.898),856Y(0.558),892E(0.951),895D(0.986),897F(0.811),898M(0.824),937S(0.987),938S(0.970),950N(0.776),1023S(0.983),1048K(0.711),1071S(0.820)
CP_GLEAN_10003233	Q9ZVJ5/3e-08/SGGP_ARATH Haloacid dehalogenase-like hydrolase domain-containing protein Sgpp OS=Arabidopsis thaliana GN=SGPP PE=1 SV=2	NA	PF13419/7.5E-15/Haloacid dehalogenase-like hydrolase	NA	0.00614652	0.0508	6.26811	-4483.57	-4480.43	3	152K(0.809),170G(0.950),205D(0.670)
CP_GLEAN_10003241	Q10058/1e-61/YAM3_SCHPO Putative oxidoreductase C1F5.03c OS=Schizosaccharomyces pombe (strain 972 / ATCC 24843) GN=SPAC1F5.03c PE=3 SV=1	NA	PF01266/1.1E-63/FAD dependent oxidoreductase	biological_process:GO:0055114//oxidation-reduction process;cellular_component:GO:0016021//integral component of membrane;molecular_function:GO:0016491//oxidoreductase activity;	0.00734077	0.0574	5.95429	-9165.77	-9162.8	6	127A(0.890),186I(0.609),189N(0.730),213N(0.882),277K(0.844),361S(0.809)
CP_GLEAN_10003251	Q03730/2e-86/YMB8_YEAST Uncharacterized vacuolar membrane protein YML018C OS=Saccharomyces cerevisiae (strain ATCC 204508 / S288c) GN=YML018C PE=1 SV=1	maw:MAC_02100/0.0/vacuolar membrane protein; K15289 solute carrier family 35, member F5	PF00892/2.6E-8/EamA-like transporter family	cellular_component:GO:0005794//Golgi apparatus;GO:0016021//integral component of membrane;GO:0000329//fungal-type vacuole membrane;	9.35e-05	0.00226	13.9565	-8643.38	-8636.4	5	11W(0.964),105T(0.905),139S(0.972),184R(0.939),306I(0.598)
CP_GLEAN_10003269	Q8BGK6/1e-88/YLAT2_MOUSE Y+L amino acid transporter 2 OS=Mus musculus GN=Slc7a6 PE=1 SV=1	cthr:CTHT_0022590/1e-20/phosphatidylinositol 4-kinase-like protein; K19801 phosphatidylinositol 4-kinase B [EC:2.7.1.67]	PF13520/4.7E-64/Amino acid permease	biological_process:GO:0003333//amino acid transmembrane transport;cellular_component:GO:0016021//integral component of membrane;molecular_function:GO:0015171//amino acid transmembrane transporter activity;	0.00120598	0.0159	9.20621	-9713.45	-9708.85	10	114V(0.605),247S(0.902),281S(0.563),282S(0.984),302I(0.967),315V(0.879),347L(0.513),374G(0.928),381T(0.848),391K(0.940)
CP_GLEAN_10003295	G0RH19/2e-179/LXR3_HYPJQ L-xylulose reductase OS=Hypocrea jecorina (strain QM6a) GN=lxr3 PE=1 SV=1	ncr:NCU03803/3e-154/sorbitol utilization protein SOU2; K17742 sorbose reductase [EC:1.1.1.289]	PF00106/2.1E-32/short chain dehydrogenase	biological_process:GO:0019569//L-arabinose catabolic process to xylulose 5-phosphate;GO:0055114//oxidation-reduction process;molecular_function:GO:0050038//L-xylulose reductase (NADP+) activity;	0.000199952	0.00426	12.5326	-4876.21	-4869.94	7	4K(0.733),7R(0.853),12I(0.715),72D(0.754),133Y(0.828),138A(0.790),240P(0.920)
CP_GLEAN_10003407	O94556/1e-130/APC8_SCHPO Anaphase-promoting complex subunit 8 OS=Schizosaccharomyces pombe (strain 972 / ATCC 24843) GN=cut23 PE=1 SV=2	maj:MAA_09174/0.0/anaphase-promoting complex subunit CDC23; K03355 anaphase-promoting complex subunit 8	PF13414/4.2E-7/TPR repeat	biological_process:GO:0045842//positive regulation of mitotic metaphase/anaphase transition;cellular_component:GO:0005680//anaphase-promoting complex;GO:0044732//mitotic spindle pole body;	8.6e-05	0.00211	14.1156	-11499.7	-11492.7	16	1M(0.735),2I(0.978),3T(0.979),5Q(0.989),7R(0.988),9A(0.899),11Q(0.532),12E(0.781),16M(0.961),18S(0.987),19E(0.928),20R(0.992),21C(0.978),22Q(0.875),25K(0.973),531R(0.869)
CP_GLEAN_10003440	Q6MW04/5e-106/MED19_NEUCR Mediator of RNA polymerase II transcription subunit 19 OS=Neurospora crassa (strain ATCC 24698 / 74-OR23-1A / CBS 708.71 / DSM 1257 / FGSC 987) GN=rox3 PE=3 SV=4	NA	PF08633/1.2E-72/Rox3 mediator complex subunit	biological_process:GO:0006357//regulation of transcription from RNA polymerase II promoter;cellular_component:GO:0016592//mediator complex;molecular_function:GO:0001104//RNA polymerase II transcription cofactor activity;	0.00948617	0.0684	5.50406	-4802.12	-4799.37	5	5T(0.973),42Q(0.997),81T(0.531),103T(0.507),114A(0.806)
CP_GLEAN_10003504	NA	NA	PF02187/7.4E-7/Growth-Arrest-Specific Protein 2 Domain	NA	3.51e-05	0.00106	15.8033	-16702.9	-16695	9	128H(0.995),157E(0.791),195P(0.781),202E(0.967),215I(0.541),227P(0.722),360P(0.863),444S(0.956),469R(0.826)
CP_GLEAN_10003520	P30316/0.0/DPOD_SCHPO DNA polymerase delta catalytic subunit OS=Schizosaccharomyces pombe (strain 972 / ATCC 24843) GN=pol3 PE=1 SV=2	tre:TRIREDRAFT_2095/0.0/DNA polymerase delta, catalytic subunit; K02327 DNA polymerase delta subunit 1 [EC:2.7.7.7]	PF14260/1.6E-17/C4-type zinc-finger of DNA polymerase delta	biological_process:GO:0071897//DNA biosynthetic process;GO:0090305//nucleic acid phosphodiester bond hydrolysis;GO:0006260//DNA replication;molecular_function:GO:0008408//3'-5' exonuclease activity;GO:0003677//DNA binding;GO:0003887//DNA-directed DNA polymerase activity;GO:0000166//nucleotide binding;	0.00368615	0.0356	7.17995	-18688.4	-18684.8	12	21P(0.918),22S(0.974),39R(0.802),180E(0.932),188N(0.745),191S(0.976),203F(0.856),255A(0.947),561T(0.774),611V(0.712),650S(0.679),661Q(0.968)
CP_GLEAN_10003550	NA	NA	PF09428/1.7E-36/Fungal protein of unknown function (DUF2011)	NA	0.00900525	0.0659	5.59513	-6578.85	-6576.05	7	2F(0.993),5P(0.979),7A(0.973),8K(0.955),68A(0.683),106V(0.764),149K(0.889)
CP_GLEAN_10003572	O13816/3e-78/SCC3_SCHPO Cohesin subunit psc3 OS=Schizosaccharomyces pombe (strain 972 / ATCC 24843) GN=psc3 PE=1 SV=3	maj:MAA_07307/0.0/Stromalin conservative domain protein; K06671 cohesin complex subunit SA-1/2	PF08514/2.1E-35/STAG domain	NA	0.00450696	0.0409	6.82007	-26132.3	-26128.9	15	48N(0.925),212L(0.596),288L(0.755),319D(0.929),424A(0.753),499S(0.852),526G(0.517),719E(0.759),785I(0.609),794S(0.961),797I(0.969),859S(0.822),861S(0.967),893C(0.949),908R(0.902)
CP_GLEAN_10003574	NA	maj:MAA_07309/6e-149/RNA polymerase III Rpc4; K03026 DNA-directed RNA polymerase III subunit RPC4	PF05132/3.8E-35/RNA polymerase III RPC4	NA	0.000321616	0.00581	11.6465	-8152.59	-8146.77	8	15F(0.968),37D(0.604),82A(0.946),87A(0.579),94E(0.964),100D(0.758),138A(0.532),201T(0.725)
CP_GLEAN_10003587	O74927/0.0/MTHR2_SCHPO Methylenetetrahydrofolate reductase 2 OS=Schizosaccharomyces pombe (strain 972 / ATCC 24843) GN=met11 PE=1 SV=2	tre:TRIREDRAFT_81824/0.0/methylenetetrahydrofolate reductase; K00297 methylenetetrahydrofolate reductase (NADPH) [EC:1.5.1.20]	PF02219/2.5E-101/Methylenetetrahydrofolate reductase	biological_process:GO:0035999//tetrahydrofolate interconversion;GO:0009086//methionine biosynthetic process;GO:0055114//oxidation-reduction process;molecular_function:GO:0004489//methylenetetrahydrofolate reductase (NAD(P)H) activity;	0.00846143	0.0633	5.70436	-12869.2	-12866.4	4	164S(0.783),386M(0.834),503A(0.830),619S(0.962)
CP_GLEAN_10003593	P38131/6e-109/KTR4_YEAST Probable mannosyltransferase KTR4 OS=Saccharomyces cerevisiae (strain ATCC 204508 / S288c) GN=KTR4 PE=1 SV=1	tre:TRIREDRAFT_69211/0.0/glycosyltransferase family 15; K03854 mannosyltransferase [EC:2.4.1.-]	PF01793/9.4E-111/Glycolipid 2-alpha-mannosyltransferase	biological_process:GO:0006486//protein glycosylation;GO:0097502//mannosylation;cellular_component:GO:0016021//integral component of membrane;molecular_function:GO:0000030//mannosyltransferase activity;	5.24e-06	0.000246	19.423	-6904.54	-6894.83	7	15L(0.993),22Q(0.998),115S(0.987),137E(0.918),153E(0.988),263T(0.595),309R(0.995)
CP_GLEAN_10003597	O14096/1e-64/TGTL_SCHPO Queuine tRNA-ribosyltransferase-like protein OS=Schizosaccharomyces pombe (strain 972 / ATCC 24843) GN=SPAC2F3.13c PE=3 SV=4	maw:MAC_00478/0.0/tRNA-guanine transglycosylase family protein; K00773 queuine tRNA-ribosyltransferase [EC:2.4.2.29]	PF01702/4.8E-50/Queuine tRNA-ribosyltransferase	biological_process:GO:0006139//nucleobase-containing compound metabolic process;	0.000648845	0.00987	10.3458	-10656.8	-10651.7	7	22G(0.930),70P(0.965),171E(0.584),225D(0.785),287P(0.968),369E(0.904),381E(0.956)
CP_GLEAN_10003631	C5M501/2e-18/IR222_CANTT Increased recombination centers protein 22-2 OS=Candida tropicalis (strain ATCC MYA-3404 / T1) GN=IRC22-2 PE=3 SV=1	NA	PF03896/3.9E-7/Translocon-associated protein (TRAP), alpha subunit	cellular_component:GO:0016021//integral component of membrane;GO:0005789//endoplasmic reticulum membrane;	1.51e-05	0.000554	17.4065	-5657.89	-5649.19	6	67H(0.861),70K(0.866),89P(0.969),105T(0.988),134T(0.967),208V(0.920)
CP_GLEAN_10003632	Q9UTL9/2e-137/YIV5_SCHPO Uncharacterized ATP-dependent helicase C144.05 OS=Schizosaccharomyces pombe (strain 972 / ATCC 24843) GN=SPAC144.05 PE=3 SV=1	maj:MAA_06793/0.0/SNF2-related protein; K15710 E3 ubiquitin-protein ligase SHPRH [EC:3.6.4.- 2.3.2.27]	PF13639/2.5E-8/Ring finger domain	molecular_function:GO:0046872//metal ion binding;	2.26e-08	3.01e-06	29.9138	-29537.3	-29522.3	21	30E(0.847),88V(0.814),139L(0.873),195P(0.915),512D(0.638),582S(0.948),584S(0.983),595E(0.860),602S(0.623),618S(0.777),627V(0.854),670N(0.551),677L(0.894),682T(0.841),751N(0.611),768S(0.913),780I(0.697),811N(0.729),960A(0.839),981G(0.835),1156E(0.866)
CP_GLEAN_10003662	Q4I5R3/0.0/SET1_GIBZE Histone-lysine N-methyltransferase, H3 lysine-4 specific OS=Gibberella zeae (strain PH-1 / ATCC MYA-4620 / FGSC 9075 / NRRL 31084) GN=SET1 PE=3 SV=2	nhe:NECHADRAFT_49470/0.0/SDG2101; histone H3 methyltransferase complex protein; K11422 histone-lysine N-methyltransferase SETD1 [EC:2.1.1.43]	PF11767/2.8E-26/Histone lysine methyltransferase SET associated	biological_process:GO:0051568//histone H3-K4 methylation;GO:0043618//regulation of transcription from RNA polymerase II promoter in response to stress;GO:0035066//positive regulation of histone acetylation;GO:0006348//chromatin silencing at telomere;GO:0018027//peptidyl-lysine dimethylation;GO:0000723//telomere maintenance;GO:0030466//chromatin silencing at silent mating-type cassette;GO:0030437/…	0.000180371	0.00403	12.7253	-23834.5	-23828.1	5	534D(0.987),546S(0.906),649R(0.908),761E(0.524),779E(0.966)
CP_GLEAN_10003672	A2RA63/0.0/MUB1_ASPNC MYND-type zinc finger protein samB OS=Aspergillus niger (strain CBS 513.88 / FGSC A1513) GN=samB PE=3 SV=1	NA	PF01753/9.5E-8/MYND finger	biological_process:GO:0007116//regulation of cell budding;GO:0006513//protein monoubiquitination;cellular_component:GO:0005829//cytosol;GO:0005634//nucleus;GO:0044732//mitotic spindle pole body;GO:0032153//cell division site;molecular_function:GO:0046872//metal ion binding;	0.00334406	0.0337	7.35488	-10406.7	-10403	3	176S(0.901),197G(0.924),339P(0.956)
CP_GLEAN_10003677	Q5AAI8/2e-99/NAP1_CANAL Nucleosome assembly protein 1 OS=Candida albicans (strain SC5314 / ATCC MYA-2876) GN=NAP1 PE=1 SV=1	maj:MAA_06842/0.0/Nucleosome assembly protein (NAP); K11279 nucleosome assembly protein 1-like 1	PF00956/9.6E-95/Nucleosome assembly protein (NAP)	biological_process:GO:0006334//nucleosome assembly;cellular_component:GO:0005634//nucleus;	0.00767073	0.0595	5.87683	-7082.11	-7079.17	11	21A(0.917),143E(0.865),154T(0.514),340Y(0.983),341E(0.738),347P(0.929),348K(0.532),350E(0.987),352A(0.880),354C(0.973),357S(0.984)
CP_GLEAN_10003679	Q54Y03/4e-33/KAD6_DICDI Adenylate kinase isoenzyme 6 homolog OS=Dictyostelium discoideum GN=DDB_G0278493 PE=3 SV=1	maw:MAC_02394/9e-74/DUF1671 domain-containing protein; K18532 adenylate kinase [EC:2.7.4.3]	PF13238/5.5E-12/AAA domain	biological_process:GO:0016310//phosphorylation;GO:0006351//transcription, DNA-templated;GO:0006364//rRNA processing;cellular_component:GO:0044424//intracellular part;molecular_function:GO:0000166//nucleotide binding;GO:0017111//nucleoside-triphosphatase activity;GO:0016301//kinase activity;	0.00188945	0.0218	8.38712	-3024.5	-3020.3	31	39V(0.733),62L(0.992),63L(0.997),64D(0.900),65V(0.929),66I(0.570),67E(0.672),68D(0.962),69D(0.992),70V(0.997),71K(0.522),72A(0.982),73G(0.706),74G(0.999),75Y(1.000),76I(0.998),77I(0.995),79W(0.995),80H(0.997),81A(0.996),83D(0.998),84L(0.774),85F(0.987),86P(0.998),87R(0.993),91D(0.982),92L(0.769),94E(0.544),95A(0.786),135D(0.788),143I(0.957)
CP_GLEAN_10003697	O14266/2e-14/SEC39_SCHPO Protein transport protein sec39 OS=Schizosaccharomyces pombe (strain 972 / ATCC 24843) GN=sec39 PE=3 SV=1	maj:MAA_03657/0.0/Secretory pathway Sec39; K20475 protein transport protein SEC39	PF08314/7.7E-259/Secretory pathway protein Sec39	NA	0.000292893	0.00539	11.8206	-15464.5	-15458.6	14	83L(0.503),122S(0.874),125W(0.923),270Y(0.929),293K(0.898),304R(0.566),328A(0.920),345S(0.853),354P(0.905),401R(0.713),480R(0.512),485D(0.800),529T(0.830),531S(0.973)
CP_GLEAN_10003706	Q09693/2e-53/DPO4_SCHPO DNA polymerase type-X family protein pol4 OS=Schizosaccharomyces pombe (strain 972 / ATCC 24843) GN=pol4 PE=3 SV=1	ncr:NCU01321/0.0/high-affinity nickel transporter; K10981 DNA polymerase IV [EC:2.7.7.7]	PF10391/3.4E-21/Fingers domain of DNA polymerase lambda	molecular_function:GO:0016779//nucleotidyltransferase activity;	0.00108117	0.0148	9.40636	-6526.83	-6522.13	5	29S(0.898),136G(0.897),164V(0.574),174H(0.975),176T(0.869)
CP_GLEAN_10003710	O76094/1e-40/SRP72_HUMAN Signal recognition particle subunit SRP72 OS=Homo sapiens GN=SRP72 PE=1 SV=3	tre:TRIREDRAFT_123164/0.0/signal recognition particle subunit; K03108 signal recognition particle subunit SRP72	PF07719/0.014/Tetratricopeptide repeat	biological_process:GO:0006614//SRP-dependent cotranslational protein targeting to membrane;cellular_component:GO:0005786//signal recognition particle, endoplasmic reticulum targeting;molecular_function:GO:0008312//7S RNA binding;	0.000359906	0.00628	11.4374	-15854.9	-15849.2	9	73T(0.965),96N(0.966),135N(0.529),229S(0.796),256F(0.922),276N(0.515),386S(0.584),509S(0.687),530S(0.907)
CP_GLEAN_10003711	O74460/6e-13/YCGG_SCHPO Uncharacterized protein C16C4.16c OS=Schizosaccharomyces pombe (strain 972 / ATCC 24843) GN=SPCC16C4.16c PE=4 SV=2	NA	PF10309/2.3E-21/Protein of unknown function (DUF2414)	molecular_function:GO:0003723//RNA binding;	0.00239507	0.0265	7.95701	-8834.26	-8830.28	5	184D(0.916),188E(0.893),208S(0.899),217S(0.916),225R(0.668)
CP_GLEAN_10003712	Q99128/0.0/AP1G1_USTMA AP-1 complex subunit gamma-1 OS=Ustilago maydis (strain 521 / FGSC 9021) GN=APL4 PE=3 SV=3	tre:TRIREDRAFT_123163/0.0/adaptor protein complex gamma-adaptin subunit; K12391 AP-1 complex subunit gamma-1	PF13499/3.2E-14/EF-hand domain pair	biological_process:GO:0006886//intracellular protein transport;GO:0016192//vesicle-mediated transport;cellular_component:GO:0030131//clathrin adaptor complex;molecular_function:GO:0005509//calcium ion binding;	0.00640311	0.0522	6.19568	-14411.7	-14408.6	9	1P(0.826),3A(0.899),586R(0.731),669Q(0.951),788P(0.856),792H(0.644),799E(0.939),801V(0.839),802N(0.998)
CP_GLEAN_10004241	O13703/7e-25/VTA1_SCHPO Vacuolar protein sorting-associated protein vts1 OS=Schizosaccharomyces pombe (strain 972 / ATCC 24843) GN=vts1 PE=3 SV=2	cim:CIMG_04819/5e-79/vacuolar protein sorting-associated protein VTA1; K12199 vacuolar protein sorting-associated protein VTA1	PF04652/1.6E-49/Vta1 like	NA	0.000194231	0.00419	12.5869	-6965.77	-6959.48	11	163K(0.955),201Q(0.979),206P(0.595),219M(0.689),222Q(0.569),233T(0.990),242A(0.956),246F(0.989),271K(0.985),300Q(0.993),305R(0.930)
CP_GLEAN_10004242	Q12404/3e-35/MPD1_YEAST Protein disulfide-isomerase MPD1 OS=Saccharomyces cerevisiae (strain ATCC 204508 / S288c) GN=MPD1 PE=1 SV=1	tre:TRIREDRAFT_28928/0.0/ER-resident thioredoxin protein; K09584 protein disulfide-isomerase A6 [EC:5.3.4.1]	PF00085/3.0E-25/Thioredoxin	biological_process:GO:0045454//cell redox homeostasis;GO:0055114//oxidation-reduction process;GO:0006457//protein folding;cellular_component:GO:0000324//fungal-type vacuole;molecular_function:GO:0019153//protein-disulfide reductase (glutathione) activity;GO:0003756//protein disulfide isomerase activity;GO:0015035//protein disulfide oxidoreductase activity;	0.000925738	0.0131	9.69125	-11014.6	-11009.7	12	35K(0.989),118V(0.719),162L(0.693),208T(0.572),233E(0.701),316N(0.878),327A(0.972),369V(0.922),384F(0.964),388D(0.960),404K(0.908),418E(0.653)
CP_GLEAN_10004290	P38966/4e-09/YD089_YEAST Uncharacterized protein YDR089W OS=Saccharomyces cerevisiae (strain ATCC 204508 / S288c) GN=YDR089W PE=1 SV=2	NA	PF03105/2.1E-6/SPX domain	cellular_component:GO:0016021//integral component of membrane;	7.17e-05	0.00183	14.4571	-9522.97	-9515.74	9	143D(0.679),201K(0.868),212C(0.943),237K(0.961),257S(0.502),300F(0.915),301W(0.955),305C(0.585),391A(0.832)
CP_GLEAN_10004296	Q9UR17/4e-50/VTC1_SCHPO Vacuolar transporter chaperone 1 OS=Schizosaccharomyces pombe (strain 972 / ATCC 24843) GN=nrf1 PE=2 SV=1	pbl:PAAG_01035/1e-29/cell division control protein; K02212 DNA replication licensing factor MCM4 [EC:3.6.4.12]	PF02656/3.4E-16/Domain of unknown function (DUF202)	cellular_component:GO:0016021//integral component of membrane;	0.00425384	0.0397	6.92336	-1747.59	-1744.12	2	3Q(0.996),4T(0.927)
CP_GLEAN_10004300	O14301/6e-130/YE85_SCHPO Uncharacterized WD repeat-containing protein C9G1.05 OS=Schizosaccharomyces pombe (strain 972 / ATCC 24843) GN=SPAC9G1.05 PE=3 SV=1	psq:PUNSTDRAFT_123142/2e-15/WD40 repeat-like protein; K14963 COMPASS component SWD3	PF00400/7.1E-4/WD domain, G-beta repeat	NA	5.33e-06	0.000247	19.3907	-10964.1	-10954.4	8	58T(0.980),158E(0.515),258G(0.974),307Q(0.962),329S(0.931),377R(0.765),380C(0.970),388A(0.790)
CP_GLEAN_10004325	NA	cal:CaO19.6132/1e-08/similar to N. crassa 1A9.170; K17787 altered inheritance of mitochondria protein 5	PF17050/4.2E-26/Altered inheritance of mitochondria 5	biological_process:GO:0042407//cristae formation;cellular_component:GO:0044284//mitochondrial crista junction;GO:0061617//MICOS complex;	0.00332919	0.0337	7.36289	-4670.56	-4666.88	13	41H(0.699),44N(0.511),50L(0.537),57S(0.976),63V(0.978),82L(0.874),102D(0.956),117A(0.516),136V(0.580),165S(0.990),166R(0.807),174E(0.978),186E(0.559)
CP_GLEAN_10004328	A4R0E5/2e-169/EIF3F_MAGO7 Eukaryotic translation initiation factor 3 subunit F OS=Magnaporthe oryzae (strain 70-15 / ATCC MYA-4617 / FGSC 8958) GN=MGG_10653 PE=3 SV=1	cmt:CCM_00930/0.0/eukaryotic translation initiation factor 3 subunit F; K03249 translation initiation factor 3 subunit F	PF13012/1.4E-17/Maintenance of mitochondrial structure and function	biological_process:GO:0006446//regulation of translational initiation;GO:0001731//formation of translation preinitiation complex;cellular_component:GO:0033290//eukaryotic 48S preinitiation complex;GO:0005852//eukaryotic translation initiation factor 3 complex;GO:0016282//eukaryotic 43S preinitiation complex;molecular_function:GO:0003743//translation initiation factor activity;	2.06e-08	2.87e-06	30.0901	-5773.19	-5758.14	6	78C(0.929),217S(0.550),311S(0.827),317G(0.617),319G(0.945),323G(0.969)
CP_GLEAN_10004341	NA	yli:YALI0C14410g/5e-11/YALI0C14410p; K17799 pentamidine resistance factor, mitochondrial	PF07766/2.7E-10/LETM1-like protein	cellular_component:GO:0016021//integral component of membrane;molecular_function:GO:0043022//ribosome binding;	0.006033	0.05	6.30114	-7710.32	-7707.17	6	6P(0.596),51E(0.533),79Q(0.533),94Y(0.958),166D(0.993),176V(0.668)
CP_GLEAN_10004365	Q55GS2/5e-121/SCY1_DICDI Probable inactive serine/threonine-protein kinase scy1 OS=Dictyostelium discoideum GN=scy1 PE=3 SV=1	maj:MAA_02897/0.0/protein kinase domain-containing protein ppk3; K08876 SCY1-like protein 1	PF00069/3.7E-9/Protein kinase domain	biological_process:GO:0006468//protein phosphorylation;GO:0006409//tRNA export from nucleus;cellular_component:GO:0005737//cytoplasm;molecular_function:GO:0000049//tRNA binding;GO:0005524//ATP binding;GO:0004672//protein kinase activity;	0.00418458	0.0393	6.95273	-13332.1	-13328.7	5	146A(0.856),207P(0.932),379S(0.952),612A(0.642),626T(0.863)
CP_GLEAN_10004385	NA	mbe:MBM_07985/0.0/hydantoinase B/oxoprolinase; K01469 5-oxoprolinase (ATP-hydrolysing) [EC:3.5.2.9]	PF00787/2.8E-7/PX domain	cellular_component:GO:0016021//integral component of membrane;molecular_function:GO:0035091//phosphatidylinositol binding;	2.5e-05	0.000825	16.4484	-21835	-21826.7	12	35Q(0.946),51I(0.847),54K(0.760),77F(0.912),175V(0.754),230I(0.830),255N(0.895),383S(0.677),387V(0.904),687N(0.802),753I(0.543),860D(0.788)
CP_GLEAN_10004409	P53224/8e-59/ORM1_YEAST Protein ORM1 OS=Saccharomyces cerevisiae (strain ATCC 204508 / S288c) GN=ORM1 PE=1 SV=1	NA	PF04061/1.5E-55/ORMDL family	biological_process:GO:0090155//negative regulation of sphingolipid biosynthetic process;GO:0090156//cellular sphingolipid homeostasis;GO:0006986//response to unfolded protein;cellular_component:GO:0035339//SPOTS complex;GO:0016021//integral component of membrane;	0.000252835	0.00502	12.0946	-3268.24	-3262.19	14	52I(0.943),56A(0.983),57C(0.682),68V(0.946),72T(0.566),166V(0.989),167R(0.983),168L(0.669),169A(0.986),170E(0.900),171P(0.970),172Y(0.896),174L(0.503),175A(0.760)
CP_GLEAN_10004422	Q17308/1e-09/TRA1_CAEBR Sex-determining transformer protein 1 OS=Caenorhabditis briggsae GN=tra-1 PE=1 SV=1	NA	PF13912/8.0E-6/C2H2-type zinc finger	NA	0.00678358	0.0541	6.09361	-12844.7	-12841.7	5	2K(0.826),25K(0.988),287Q(0.950),382Y(0.907),408P(0.928)
CP_GLEAN_10004437	NA	NA	PF04828/9.2E-23/Glutathione-dependent formaldehyde-activating enzyme	biological_process:GO:0008152//metabolic process;molecular_function:GO:0016846//carbon-sulfur lyase activity;	0.00177974	0.021	8.4959	-2037.09	-2032.84	5	18V(0.959),23T(0.956),51T(0.998),62K(0.985),75S(0.758)
CP_GLEAN_10004456	P49090/0.0/ASNS2_YEAST Asparagine synthetase [glutamine-hydrolyzing] 2 OS=Saccharomyces cerevisiae (strain ATCC 204508 / S288c) GN=ASN2 PE=1 SV=2	tre:TRIREDRAFT_79037/0.0/asn1; asparagine synthase; K01953 asparagine synthase (glutamine-hydrolysing) [EC:6.3.5.4]	PF13537/1.3E-33/Glutamine amidotransferase domain	biological_process:GO:0006529//asparagine biosynthetic process;molecular_function:GO:0004066//asparagine synthase (glutamine-hydrolyzing) activity;	3.8e-05	0.00112	15.6566	-9211.52	-9203.69	16	1M(0.938),2C(0.999),6A(0.955),7C(0.957),13V(0.750),18P(0.982),19T(0.985),20A(0.931),25K(0.987),28R(0.957),29H(0.854),31G(0.888),34W(0.978),168P(0.532),202K(0.831),393E(0.606)
CP_GLEAN_10004508	Q59QC7/2e-14/UPC2_CANAL Sterol uptake control protein 2 OS=Candida albicans (strain SC5314 / ATCC MYA-2876) GN=UPC2 PE=1 SV=1	maw:MAC_01253/5e-06/DNA replication complex GINS protein psf2; K10733 GINS complex subunit 2	PF00172/1.2E-7/Fungal Zn(2)-Cys(6) binuclear cluster domain	biological_process:GO:0006357//regulation of transcription from RNA polymerase II promoter;cellular_component:GO:0005634//nucleus;molecular_function:GO:0008270//zinc ion binding;GO:0000981//sequence-specific DNA binding RNA polymerase II transcription factor activity;	0.00964443	0.0688	5.47514	-9796.98	-9794.25	4	8A(0.880),13G(0.958),36V(0.992),229I(0.638)
CP_GLEAN_10004536	O14265/7e-48/VATH_SCHPO V-type proton ATPase subunit H OS=Schizosaccharomyces pombe (strain 972 / ATCC 24843) GN=vma13 PE=3 SV=2	maj:MAA_04009/0.0/vacuolar ATP synthase subunit H; K02144 V-type H+-transporting ATPase subunit H	PF11698/1.1E-36/V-ATPase subunit H	biological_process:GO:0015991//ATP hydrolysis coupled proton transport;cellular_component:GO:0000221//vacuolar proton-transporting V-type ATPase, V1 domain;GO:0000329//fungal-type vacuole membrane;molecular_function:GO:0046961//proton-transporting ATPase activity, rotational mechanism;	2.19e-05	0.000763	16.6949	-10309.7	-10301.4	11	30G(0.904),36Q(0.951),38A(0.970),57A(0.938),108Q(0.529),116A(0.942),141D(0.529),229G(0.941),275P(0.646),328L(0.659),329Q(0.738)
CP_GLEAN_10004563	O13910/2e-63/MPP10_SCHPO U3 small nucleolar ribonucleoprotein protein mpp10 OS=Schizosaccharomyces pombe (strain 972 / ATCC 24843) GN=mpp10 PE=1 SV=1	cmt:CCM_08447/0.0/U3 small nucleolar ribonucleoprotein Mpp10; K14559 U3 small nucleolar RNA-associated protein MPP10	PF04006/1.3E-110/Mpp10 protein	biological_process:GO:0006364//rRNA processing;cellular_component:GO:0034457//Mpp10 complex;GO:0005732//small nucleolar ribonucleoprotein complex;	0.000928924	0.0131	9.68494	-13829.6	-13824.7	6	58S(0.858),104N(0.659),246S(0.911),275M(0.770),489A(0.959),496K(0.885)
CP_GLEAN_10004570	Q7Z894/5e-21/PYRD_SACBA Dihydroorotate dehydrogenase (fumarate) OS=Saccharomyces bayanus GN=URA1 PE=3 SV=1	mgr:MGG_07263/4e-99/dihydroorotate oxidase; K00226 dihydroorotate dehydrogenase (fumarate) [EC:1.3.98.1]	PF01180/3.4E-20/Dihydroorotate dehydrogenase	molecular_function:GO:0003824//catalytic activity;	0.00278165	0.0295	7.68658	-6824.33	-6820.48	7	1M(0.760),48A(0.642),50P(0.988),57T(0.974),78Q(0.928),143E(0.990),240L(0.599)
CP_GLEAN_10004573	NA	NA	PF04479/2.2E-10/RTA1 like protein	biological_process:GO:0006950//response to stress;cellular_component:GO:0016021//integral component of membrane;	0.00323529	0.0334	7.41435	-5552.49	-5548.78	36	2T(0.515),4C(0.967),8A(0.950),9A(0.965),11A(0.944),12A(0.817),14V(0.924),16I(0.879),17N(0.961),21Y(0.895),24G(0.940),25T(0.811),27W(0.922),30T(0.952),31F(0.965),35S(0.979),37I(0.728),38E(0.894),45V(0.646),51T(0.887),52G(0.949),53L(0.918),55L(0.628),56Q(0.811),57L(0.930),61A(0.936),62L(0.964),66V(0.555),89A(0.550),100L(0.592),101V(0.554),112I(0.799),114L(0.634),135A(0.671),138E(0.656),172D(0.759)
CP_GLEAN_10004583	O59953/0.0/RL5_NEUCR 60S ribosomal protein L5 OS=Neurospora crassa (strain ATCC 24698 / 74-OR23-1A / CBS 708.71 / DSM 1257 / FGSC 987) GN=rpl-5 PE=3 SV=1	tre:TRIREDRAFT_51212/0.0/rpl5; ribosomal protein L5; K02932 large subunit ribosomal protein L5e	PF00861/8.8E-43/Ribosomal L18p/L5e family	biological_process:GO:0006412//translation;cellular_component:GO:0005840//ribosome;molecular_function:GO:0008097//5S rRNA binding;GO:0003735//structural constituent of ribosome;	1.88e-05	0.000669	16.9856	-2519.79	-2511.3	3	21R(0.972),108S(0.984),155E(0.634)
CP_GLEAN_10004665	NA	NA	PF10639/5.2E-16/Putative transmembrane family 234	cellular_component:GO:0016021//integral component of membrane;	0.00029129	0.00539	11.8308	-2229.29	-2223.37	10	35P(0.579),91G(0.984),92M(0.997),98G(0.977),99I(0.979),102C(0.940),103V(0.986),104Q(0.577),105S(0.988),106K(0.896)
CP_GLEAN_10004669	Q5I0E3/5e-09/CG050_RAT Uncharacterized protein C7orf50 homolog OS=Rattus norvegicus PE=1 SV=1	NA	PF10180/5.7E-24/Uncharacterised conserved protein (DUF2373)	NA	0.00209068	0.0235	8.20333	-9191.03	-9186.93	5	30S(0.683),146A(0.546),250T(0.718),305D(0.991),315S(0.945)
CP_GLEAN_10004672	Q10166/2e-112/YAUB_SCHPO Hydrolase C26A3.11 OS=Schizosaccharomyces pombe (strain 972 / ATCC 24843) GN=SPAC26A3.11 PE=3 SV=1	pic:PICST_62485/1e-32/NIT2; nitrilase superfamily member (EC:3.5.1.6); K01431 beta-ureidopropionase [EC:3.5.1.6]	PF00795/3.3E-54/Carbon-nitrogen hydrolase	biological_process:GO:0006807//nitrogen compound metabolic process;molecular_function:GO:0016746//transferase activity, transferring acyl groups;GO:0016810//hydrolase activity, acting on carbon-nitrogen (but not peptide) bonds;	0.00181844	0.0213	8.45676	-5653.87	-5649.64	7	36E(0.979),57C(0.980),105D(0.970),185K(0.979),250V(0.872),261A(0.812),267K(0.543)
CP_GLEAN_10004673	Q9Y8H7/0.0/SPEE_NEUCR Spermidine synthase OS=Neurospora crassa (strain ATCC 24698 / 74-OR23-1A / CBS 708.71 / DSM 1257 / FGSC 987) GN=spe-3 PE=3 SV=1	tre:TRIREDRAFT_120646/0.0/spe3; spermidine synthase; K00797 spermidine synthase [EC:2.5.1.16]	PF01564/3.8E-92/Spermine/spermidine synthase	biological_process:GO:0006595//polyamine metabolic process;cellular_component:GO:0005829//cytosol;molecular_function:GO:0016740//transferase activity;	0.00406265	0.0385	7.00565	-4005.27	-4001.77	7	35H(0.974),81M(0.735),131P(0.999),156Y(0.929),230T(0.539),244C(0.973),269R(0.993)
CP_GLEAN_10004677	Q8X0X0/0.0/GSH1_NEUCR Glutamate--cysteine ligase OS=Neurospora crassa (strain ATCC 24698 / 74-OR23-1A / CBS 708.71 / DSM 1257 / FGSC 987) GN=gcs-1 PE=3 SV=1	maj:MAA_05600/0.0/glutamate-cysteine ligase; K11204 glutamate--cysteine ligase catalytic subunit [EC:6.3.2.2]	PF03074/1.2E-175/Glutamate-cysteine ligase	biological_process:GO:0006338//chromatin remodeling;GO:0006750//glutathione biosynthetic process;cellular_component:GO:0031011//Ino80 complex;molecular_function:GO:0004357//glutamate-cysteine ligase activity;	0.00343525	0.0342	7.30652	-11947.5	-11943.9	3	59F(0.836),284S(0.947),550D(0.930)
CP_GLEAN_10004678	P79058/5e-22/IGO1_SCHPO mRNA stability protein mug134 OS=Schizosaccharomyces pombe (strain 972 / ATCC 24843) GN=mug134 PE=2 SV=4	abp:AGABI1DRAFT91899/1e-19/AGABI1DRAFT_91899; hypothetical protein; K02321 DNA polymerase alpha subunit B	PF04667/1.5E-26/cAMP-regulated phosphoprotein/endosulfine conserved region	NA	0.00340304	0.034	7.32344	-2400.45	-2396.79	11	55A(0.632),58V(0.708),79A(0.722),87V(0.700),98F(0.628),122E(0.927),124I(0.673),125P(0.701),126I(0.907),127R(0.998),128R(0.860)
CP_GLEAN_10004679	O17606/1e-99/YK4P_CAEEL UPF0160 protein C27H6.8 OS=Caenorhabditis elegans GN=C27H6.8 PE=3 SV=2	pfp:PFL1_04825/7e-95/hypothetical protein; K03189 urease accessory protein	PF03690/7.7E-130/Uncharacterised protein family (UPF0160)	cellular_component:GO:0005634//nucleus;GO:0005737//cytoplasm;	1.55e-06	8.83e-05	21.7561	-7212.37	-7201.49	10	56C(0.994),65E(0.613),70R(0.973),79G(0.586),103R(0.824),157R(0.988),175N(0.989),194R(0.988),212Y(0.980),308E(0.596)
CP_GLEAN_10004691	P31413/8e-74/VATL_NEUCR V-type proton ATPase 16 kDa proteolipid subunit OS=Neurospora crassa (strain ATCC 24698 / 74-OR23-1A / CBS 708.71 / DSM 1257 / FGSC 987) GN=vma-3 PE=2 SV=1	maj:MAA_05586/2e-79/vacuolar ATP synthase subunit C; K02155 V-type H+-transporting ATPase 16kDa proteolipid subunit	PF00137/1.1E-16/ATP synthase subunit C	biological_process:GO:0006879//cellular iron ion homeostasis;GO:0006623//protein targeting to vacuole;GO:0007033//vacuole organization;GO:0006897//endocytosis;GO:0015991//ATP hydrolysis coupled proton transport;GO:0006878//cellular copper ion homeostasis;cellular_component:GO:0016021//integral component of membrane;GO:0005774//vacuolar membrane;GO:0033179//proton-transporting V-type ATPase, V0 do…	0.000918163	0.013	9.70635	-1518.82	-1513.97	4	65K(0.706),67H(0.909),127L(0.996),128Y(0.989)
CP_GLEAN_10004715	Q9USD4/7e-72/ALG12_SCHPO Probable Dol-P-Man:Man(7)GlcNAc(2)-PP-Dol alpha-1,6-mannosyltransferase OS=Schizosaccharomyces pombe (strain 972 / ATCC 24843) GN=alg12 PE=3 SV=2	mgr:MGG_09909/0.0/alpha-1,6-mannosyltransferase subunit; K03847 alpha-1,6-mannosyltransferase [EC:2.4.1.260]	PF03901/3.4E-37/Alg9-like mannosyltransferase family	cellular_component:GO:0016021//integral component of membrane;molecular_function:GO:0016757//transferase activity, transferring glycosyl groups;	0.00329239	0.0337	7.38287	-3248.02	-3244.32	4	6D(0.986),18R(0.617),90A(0.901),128G(0.556)
CP_GLEAN_10004749	Q9LK22/2e-06/PUX1_ARATH Plant UBX domain-containing protein 1 OS=Arabidopsis thaliana GN=PUX1 PE=1 SV=1	maj:MAA_07278/0.0/GLUT4 regulating protein TUG; K15627 tether containing UBX domain for GLUT4	PF11470/2.7E-7/TUG ubiquitin-like domain	NA	2.3e-05	0.000781	16.6089	-11135.1	-11126.8	51	1M(0.989),2S(0.991),3S(0.583),4H(0.836),5V(0.996),6V(0.997),7V(0.998),9A(0.992),10T(0.995),11D(0.981),12L(0.544),14R(0.973),18K(0.872),19V(0.551),22G(0.985),23T(0.584),24Y(0.642),27D(0.529),29G(0.672),30L(0.998),32S(0.999),33N(0.979),34K(0.838),36L(0.715),39H(0.975),93S(0.944),97V(0.691),140A(0.974),173E(0.503),182E(0.986),186A(0.502),205P(0.610),207A(0.730),210E(0.625),225A(0.984),230S(0.686),23…
CP_GLEAN_10004750	P25451/7e-108/PSB3_YEAST Proteasome subunit beta type-3 OS=Saccharomyces cerevisiae (strain ATCC 204508 / S288c) GN=PUP3 PE=1 SV=1	tre:TRIREDRAFT_58125/1e-137/20S proteasome, beta subunit; K02735 20S proteasome subunit beta 3 [EC:3.4.25.1]	PF00227/4.1E-37/Proteasome subunit	biological_process:GO:0010499//proteasomal ubiquitin-independent protein catabolic process;GO:0010950//positive regulation of endopeptidase activity;GO:0043161//proteasome-mediated ubiquitin-dependent protein catabolic process;cellular_component:GO:0005829//cytosol;GO:0005634//nucleus;GO:0019774//proteasome core complex, beta-subunit complex;molecular_function:GO:0061133//endopeptidase activator …	0.00634958	0.0519	6.21054	-2361.23	-2358.13	4	47S(0.845),67Q(0.872),103S(0.955),138S(0.968)
CP_GLEAN_10004769	Q9Y758/2e-108/CP52M_DEBHN Cytochrome P450 52A13 OS=Debaryomyces hansenii GN=CYP52A13 PE=2 SV=1	pic:PICST_35590/2e-98/ALK2; n-alkane inducible cytochrome P- 450 (EC:1.14.14.1); K00493 unspecific monooxygenase [EC:1.14.14.1]	PF00067/9.3E-65/Cytochrome P450	cellular_component:GO:0016020//membrane;molecular_function:GO:0016491//oxidoreductase activity;GO:0046872//metal ion binding;	3.65e-05	0.00109	15.7312	-6351.56	-6343.69	11	41S(0.863),78F(0.993),81E(0.962),96A(0.916),152R(0.533),193E(0.987),199N(0.881),201M(0.868),203R(0.707),207L(0.702),253A(0.534)
CP_GLEAN_10004774	P30284/2e-171/CG21_EMENI G2/mitotic-specific cyclin-B OS=Emericella nidulans (strain FGSC A4 / ATCC 38163 / CBS 112.46 / NRRL 194 / M139) GN=nimE PE=2 SV=1	fgr:FGSG_01291/0.0/G2/mitotic-specific cyclin-B; K02220 G2/mitotic-specific cyclin 1/2	PF00134/6.2E-43/Cyclin, N-terminal domain	cellular_component:GO:0005634//nucleus;	0.00523614	0.0444	6.55274	-9047.73	-9044.46	4	69Q(0.974),86E(0.971),114K(0.709),409I(0.915)
CP_GLEAN_10004791	Q8H6H2/1e-41/PHT14_ORYSJ Probable inorganic phosphate transporter 1-4 OS=Oryza sativa subsp. japonica GN=PHT1-4 PE=2 SV=1	fme:FOMMEDRAFT_117616/4e-39/phosphate permease; K08176 MFS transporter, PHS family, inorganic phosphate transporter	PF00083/1.5E-9/Sugar (and other) transporter	biological_process:GO:0055085//transmembrane transport;cellular_component:GO:0016021//integral component of membrane;molecular_function:GO:0022857//transmembrane transporter activity;	0.00816772	0.0622	5.7664	-11644.1	-11641.2	5	1H(0.669),2H(0.980),341H(0.902),386T(0.549),525F(0.950)
CP_GLEAN_10004831	Q96UY2/2e-103/DGT2A_UMBRA Diacylglycerol O-acyltransferase 2A OS=Umbelopsis ramanniana GN=DGAT2A PE=1 SV=1	cmt:CCM_06662/0.0/diacylglycerol O-acyltransferase 2A; K14457 2-acylglycerol O-acyltransferase 2 [EC:2.3.1.22]	PF03982/2.6E-95/Diacylglycerol acyltransferase	biological_process:GO:0019432//triglyceride biosynthetic process;GO:0006672//ceramide metabolic process;GO:0019915//lipid storage;cellular_component:GO:0005811//lipid particle;GO:0005783//endoplasmic reticulum;GO:0016021//integral component of membrane;molecular_function:GO:0004144//diacylglycerol O-acyltransferase activity;	0.000293259	0.00539	11.8183	-5316.44	-5310.53	4	10P(0.986),31S(0.937),83I(0.726),92D(0.917)
CP_GLEAN_10004856	O13752/3e-62/YF22_SCHPO Uncharacterized TLC domain-containing protein C17A2.02c OS=Schizosaccharomyces pombe (strain 972 / ATCC 24843) GN=SPAC17A2.02c PE=3 SV=1	NA	PF03798/3.1E-48/TLC domain	cellular_component:GO:0016021//integral component of membrane;	0.000387903	0.0066	11.2982	-7046.71	-7041.06	5	9L(0.705),43L(0.887),52P(0.848),153G(0.956),214W(0.933)
CP_GLEAN_10004896	Q9BRR8/1e-47/GPTC1_HUMAN G patch domain-containing protein 1 OS=Homo sapiens GN=GPATCH1 PE=1 SV=1	maw:MAC_08280/0.0/DUF1604 domain protein; K13123 G patch domain-containing protein 1	PF01585/2.8E-5/G-patch domain	biological_process:GO:0006397//mRNA processing;molecular_function:GO:0003676//nucleic acid binding;	2.77e-12	1.11e-09	47.4849	-15701	-15677.2	22	224R(0.641),330R(0.696),375M(0.604),430K(0.925),436H(0.924),481S(0.787),483G(0.675),629V(0.955),632F(0.957),635S(0.976),636R(0.906),637Y(0.972),638K(0.936),639H(0.919),640S(0.974),641I(0.873),643L(0.956),644E(0.745),646P(0.745),647P(0.870),650R(0.976),651L(0.908)
CP_GLEAN_10004976	NA	NA	PF11489/1.9E-165/Protein of unknown function (DUF3210)	NA	0.00172819	0.0205	8.54939	-17769.7	-17765.4	16	45P(0.958),49S(0.981),117T(0.505),182P(0.624),228Q(0.571),282R(0.986),283M(0.951),285P(0.979),286R(0.883),351D(0.955),368D(0.992),418Y(0.938),491E(0.781),519D(0.935),531K(0.660),708E(0.730)
CP_GLEAN_10004977	A4R2N5/2e-55/TVP18_MAGO7 Golgi apparatus membrane protein TVP18 OS=Magnaporthe oryzae (strain 70-15 / ATCC MYA-4617 / FGSC 8958) GN=TVP18 PE=3 SV=1	NA	PF10233/9.7E-40/Uncharacterized conserved protein CG6151-P	biological_process:GO:0016192//vesicle-mediated transport;cellular_component:GO:0030173//integral component of Golgi membrane;	1.46e-06	8.46e-05	21.8732	-3040.95	-3030.01	30	1M(0.998),2T(0.999),3L(0.999),4K(1.000),5E(1.000),6E(1.000),7F(0.999),8Q(0.976),9T(0.958),11N(0.998),12F(0.843),13S(0.914),14I(0.949),16G(0.999),17Q(0.999),18W(0.725),30T(0.719),38L(0.670),49A(0.863),54L(0.696),55I(0.998),76E(0.644),80K(0.927),89A(0.603),92G(0.729),100L(0.736),112A(0.864),113A(0.862),118L(0.619),127G(0.854)
CP_GLEAN_10004981	Q9UT34/7e-63/YIQ9_SCHPO Uncharacterized protein C824.09c OS=Schizosaccharomyces pombe (strain 972 / ATCC 24843) GN=SPAC824.09c PE=3 SV=1	maw:MAC_02695/0.0/stromal membrane-associated protein; K12486 stromal membrane-associated protein	PF01412/1.8E-40/Putative GTPase activating protein for Arf	biological_process:GO:0043547//positive regulation of GTPase activity;cellular_component:GO:0005737//cytoplasm;molecular_function:GO:0005096//GTPase activator activity;	0.000325805	0.00582	11.6224	-5997.64	-5991.83	4	140A(0.941),160S(0.942),269S(0.822),274S(0.965)
CP_GLEAN_10004985	Q9P7W8/1e-53/RSC9_SCHPO Chromatin structure-remodeling complex subunit rsc9 OS=Schizosaccharomyces pombe (strain 972 / ATCC 24843) GN=rsc9 PE=1 SV=1	maw:MAC_02687/0.0/RSC complex subunit Rsc9; K11763 chromatin structure-remodeling complex subunit RSC9	PF01388/3.8E-17/ARID/BRIGHT DNA binding domain	biological_process:GO:0061587//transfer RNA gene-mediated silencing;GO:0006337//nucleosome disassembly;GO:0009303//rRNA transcription;GO:0006368//transcription elongation from RNA polymerase II promoter;GO:0000086//G2/M transition of mitotic cell cycle;GO:0070301//cellular response to hydrogen peroxide;GO:0043044//ATP-dependent chromatin remodeling;cellular_component:GO:0016586//RSC complex;molec…	0.000118177	0.00276	13.5175	-19231.8	-19225	8	108S(0.762),195A(0.922),258R(0.928),361R(0.503),421H(0.927),429I(0.557),536S(0.922),606N(0.925)
CP_GLEAN_10005016	P47114/7e-31/YJ24_YEAST Uncharacterized vacuolar membrane protein YJR054W OS=Saccharomyces cerevisiae (strain ATCC 204508 / S288c) GN=YJR054W PE=1 SV=1	NA	PF16944/1.4E-99/Fungal potassium channel	cellular_component:GO:0016021//integral component of membrane;	5.21e-10	1.39e-07	37.2451	-8398.62	-8380	36	12Q(0.945),14T(0.811),28A(0.529),46I(0.679),76P(0.990),79V(0.611),111V(0.525),116L(0.620),126I(0.963),150E(0.981),162S(0.661),170S(0.964),201S(0.738),225C(0.982),239I(0.582),243L(0.977),255R(0.963),274K(0.950),279T(0.981),286K(0.602),294R(0.814),295A(0.748),296M(0.877),297T(0.733),300G(0.993),301D(0.988),302A(0.884),306S(0.994),307L(0.654),313V(0.509),318S(0.518),321V(0.766),322T(0.687),330G(0.56…
CP_GLEAN_10005024	NA	NA	PF09365/2.2E-77/Conserved hypothetical protein (DUF2461)	NA	8.7e-06	0.000356	18.4555	-5444.55	-5435.32	8	39L(0.872),110C(0.991),121R(0.895),193K(0.698),210E(0.982),216E(0.933),237D(0.607),238D(0.636)
CP_GLEAN_10005032	P04802/2e-151/SYDC_YEAST Aspartate--tRNA ligase, cytoplasmic OS=Saccharomyces cerevisiae (strain ATCC 204508 / S288c) GN=DPS1 PE=1 SV=3	ncr:NCU00915/0.0/aspartyl-tRNA synthetase; K01876 aspartyl-tRNA synthetase [EC:6.1.1.12]	PF00152/2.0E-65/tRNA synthetases class II (D, K and N)	biological_process:GO:0006422//aspartyl-tRNA aminoacylation;cellular_component:GO:0005829//cytosol;molecular_function:GO:0005524//ATP binding;GO:0004815//aspartate-tRNA ligase activity;GO:0003676//nucleic acid binding;	0.00105397	0.0145	9.45308	-10714.2	-10709.5	7	115P(0.908),159T(0.952),264E(0.537),279I(0.656),331G(0.908),485V(0.980),522L(0.979)
CP_GLEAN_10005061	Q09196/7e-54/MLR4_SCHPO Myosin regulatory light chain cdc4 OS=Schizosaccharomyces pombe (strain 972 / ATCC 24843) GN=cdc4 PE=1 SV=1	hir:HETIRDRAFT_148960/1e-28/calmodulin-like protein; K02183 calmodulin	PF13499/3.0E-9/EF-hand domain pair	biological_process:GO:0071574//protein localization to medial cortex;GO:1903479//mitotic actomyosin contractile ring assembly actin filament organization;cellular_component:GO:0016460//myosin II complex;GO:0005634//nucleus;GO:0071341//medial cortical node;GO:0005829//cytosol;GO:0005826//actomyosin contractile ring;molecular_function:GO:0005509//calcium ion binding;	0.00286889	0.0302	7.63087	-2246.81	-2242.99	4	134R(0.986),136I(0.837),137L(0.967),139N(0.851)
CP_GLEAN_10005071	Q9P7Q9/2e-115/ALG9_SCHPO Alpha-1,2-mannosyltransferase alg9 OS=Schizosaccharomyces pombe (strain 972 / ATCC 24843) GN=alg9 PE=3 SV=1	tre:TRIREDRAFT_75336/0.0/glycosyltransferase family 22; K03846 alpha-1,2-mannosyltransferase [EC:2.4.1.259 2.4.1.261]	PF03901/2.9E-84/Alg9-like mannosyltransferase family	cellular_component:GO:0016021//integral component of membrane;molecular_function:GO:0016757//transferase activity, transferring glycosyl groups;	0.00317338	0.0329	7.44912	-10792.1	-10788.3	7	190E(0.877),221S(0.968),328A(0.985),330S(0.955),334K(0.990),360Y(0.944),362L(0.731)
CP_GLEAN_10005084	C7Z6W1/0.0/LAP1_NECH7 Leucine aminopeptidase 1 OS=Nectria haematococca (strain 77-13-4 / ATCC MYA-4622 / FGSC 9596 / MPVI) GN=LAP1 PE=3 SV=1	maj:MAA_06275/0.0/EF-Hand 1, calcium-binding site; K05994 bacterial leucyl aminopeptidase [EC:3.4.11.10]	PF04389/4.8E-29/Peptidase family M28	biological_process:GO:0006508//proteolysis;molecular_function:GO:0004177//aminopeptidase activity;GO:0046872//metal ion binding;	4.44e-05	0.00125	15.3628	-8389.62	-8381.94	15	5D(0.707),10S(0.874),24L(0.803),38T(0.585),67D(0.906),71P(0.867),72A(0.990),85K(0.619),91S(0.988),96A(0.545),97V(0.965),110T(0.883),115R(0.993),343F(0.918),371E(0.980)
CP_GLEAN_10005109	NA	NA	PF08577/1.6E-17/PI31 proteasome regulator	NA	0.00896875	0.0657	5.60224	-7767.98	-7765.18	14	3G(0.848),8L(0.913),58E(0.743),116R(0.521),135E(0.634),136G(0.961),155A(0.812),156I(0.866),162D(0.789),185D(0.671),191Q(0.971),256G(0.948),282G(0.689),310G(0.579)
CP_GLEAN_10005137	O14224/4e-55/GDIR_SCHPO Rho GDP-dissociation inhibitor OS=Schizosaccharomyces pombe (strain 972 / ATCC 24843) GN=SPAC6F12.06 PE=1 SV=1	maw:MAC_01428/1e-128/RHO protein GDP dissociation inhibitor containing protein; K12462 Rho GDP-dissociation inhibitor	PF02115/2.4E-65/RHO protein GDP dissociation inhibitor	biological_process:GO:0050790//regulation of catalytic activity;cellular_component:GO:0005737//cytoplasm;molecular_function:GO:0005094//Rho GDP-dissociation inhibitor activity;	0.00145123	0.0183	8.86779	-2523.49	-2519.05	5	29P(0.996),42P(0.998),45E(0.821),76S(0.897),137A(0.940)
CP_GLEAN_10005155	Q9DBL1/3e-147/ACDSB_MOUSE Short/branched chain specific acyl-CoA dehydrogenase, mitochondrial OS=Mus musculus GN=Acadsb PE=1 SV=1	dsq:DICSQDRAFT_97995/7e-85/acyl-CoA dehydrogenase NM domain-like protein; K00253 isovaleryl-CoA dehydrogenase [EC:1.3.8.4]	PF02771/7.9E-32/Acyl-CoA dehydrogenase, N-terminal domain	NA	0.00148961	0.0186	8.82015	-7705.74	-7701.33	4	60K(0.993),63S(0.928),69R(0.990),345A(0.664)
CP_GLEAN_10005164	Q09713/3e-25/YA36_SCHPO Uncharacterized protein C18B11.06 OS=Schizosaccharomyces pombe (strain 972 / ATCC 24843) GN=SPAC18B11.06 PE=1 SV=1	maj:MAA_07029/9e-158/Sas10/Utp3/C1D-like protein; K14765 U3 small nucleolar ribonucleoprotein protein LCP5	PF04000/8.0E-16/Sas10/Utp3/C1D family	biological_process:GO:0000480//endonucleolytic cleavage in 5'-ETS of tricistronic rRNA transcript (SSU-rRNA, 5.8S rRNA, LSU-rRNA);GO:0000447//endonucleolytic cleavage in ITS1 to separate SSU-rRNA from 5.8S rRNA and LSU-rRNA from tricistronic rRNA transcript (SSU-rRNA, 5.8S rRNA, LSU-rRNA);cellular_component:GO:0005730//nucleolus;molecular_function:GO:0003723//RNA binding;	0.00797298	0.0611	5.80882	-7444.55	-7441.65	6	109A(0.910),110A(0.918),131P(0.804),233L(0.907),278F(0.890),294Q(0.972)
CP_GLEAN_10005216	Q9P7P8/3e-107/DDH1_SCHPO 2-hydroxyacid dehydrogenase homolog 1 OS=Schizosaccharomyces pombe (strain 972 / ATCC 24843) GN=SPAC186.07c PE=3 SV=1	tre:TRIREDRAFT_56470/0.0/lactate dehydrogenase; K03778 D-lactate dehydrogenase [EC:1.1.1.28]	PF00389/2.8E-31/D-isomer specific 2-hydroxyacid dehydrogenase, catalytic domain	biological_process:GO:0055114//oxidation-reduction process;molecular_function:GO:0016616//oxidoreductase activity, acting on the CH-OH group of donors, NAD or NADP as acceptor;GO:0051287//NAD binding;	0.000324774	0.00582	11.6283	-7370.27	-7364.46	8	7S(0.716),35P(0.654),64K(0.521),137D(0.640),181D(0.793),219Q(0.810),275H(0.763),338R(0.559)
CP_GLEAN_10005418	D4B4J2/2e-97/CRH12_ARTBC Probable extracellular glycosidase ARB_03382 OS=Arthroderma benhamiae (strain ATCC MYA-4681 / CBS 112371) GN=ARB_03382 PE=3 SV=2	pic:PICST_25832/5e-60/CRH1; cell wall protein in family of putative glycosidases Probable xyloglucan endotransglucosylase/hydrolase (EC:3.2.1.73); K01216 licheninase [EC:3.2.1.73]	PF00722/1.2E-41/Glycosyl hydrolases family 16	NA	0.00171426	0.0205	8.56412	-7615.19	-7610.9	20	27N(0.610),28R(0.767),36G(0.989),41F(0.981),59Y(0.591),64G(0.994),66A(0.990),182D(0.896),198L(0.586),246A(0.731),250R(0.997),255Q(0.519),256S(0.983),279G(0.982),283N(0.568),288G(0.991),299A(0.680),300V(0.988),306G(0.535),310F(0.616)
CP_GLEAN_10001564	P87041/3e-81/GMS1_SCHPO UDP-galactose transporter OS=Schizosaccharomyces pombe (strain 972 / ATCC 24843) GN=gms1 PE=2 SV=3	maj:MAA_01904/0.0/Nucleotide-sugar transporter; K15272 solute carrier family 35 (UDP-sugar transporter), member A1/2/3	PF04142/2.2E-94/Nucleotide-sugar transporter	biological_process:GO:0008643//carbohydrate transport;GO:0015992//proton transport;cellular_component:GO:0000139//Golgi membrane;GO:0016021//integral component of membrane;molecular_function:GO:0005351//sugar:proton symporter activity;	0.0052225	0.0444	6.55738	-6640.14	-6636.86	6	52Y(0.907),113G(0.863),139P(0.615),140F(0.851),186P(0.822),307W(0.596)
CP_GLEAN_10001711	G0S920/0.0/REI1_CHATD Cytoplasmic 60S subunit biogenesis factor REI1 homolog OS=Chaetomium thermophilum (strain DSM 1495 / CBS 144.50 / IMI 039719) GN=CTHT_0044240 PE=3 SV=2	maw:MAC_03356/0.0/C2H2 type zinc finger containing protein; K14816 pre-60S factor REI1	PF12874/5.7E-8/Zinc-finger of C2H2 type	molecular_function:GO:0008270//zinc ion binding;GO:0003676//nucleic acid binding;	0.00928886	0.0672	5.54083	-10883.1	-10880.4	4	194E(0.829),373S(0.962),444R(0.914),474G(0.795)
CP_GLEAN_10001728	NA	cim:CIMG_10248/9e-20/ribonuclease P/MRP protein subunit RPP40; K14530 ribonucleases P/MRP protein subunit RPP40 [EC:3.1.26.5]	PF08584/4.9E-20/Ribonuclease P 40kDa (Rpp40) subunit	NA	0.000200081	0.00426	12.5314	-5085.9	-5079.63	3	33N(0.984),53E(0.602),147S(0.987)
CP_GLEAN_10001751	P43548/0.0/AGP3_YEAST General amino acid permease AGP3 OS=Saccharomyces cerevisiae (strain ATCC 204508 / S288c) GN=AGP3 PE=1 SV=1	maj:MAA_00282/0.0/general amino acid permease AGP3; K16261 yeast amino acid transporter	PF00324/5.1E-120/Amino acid permease	biological_process:GO:0003333//amino acid transmembrane transport;GO:0006865//amino acid transport;cellular_component:GO:0016021//integral component of membrane;molecular_function:GO:0015171//amino acid transmembrane transporter activity;	6.36e-05	0.00167	14.6823	-10461	-10453.7	6	1P(0.589),2R(0.910),6S(0.951),8S(0.748),69S(0.984),348Q(0.984)
CP_GLEAN_10001758	O60084/8e-105/TIM44_SCHPO Mitochondrial import inner membrane translocase subunit tim44 OS=Schizosaccharomyces pombe (strain 972 / ATCC 24843) GN=tim44 PE=3 SV=1	maj:MAA_00287/0.0/Mitochondrial inner membrane translocase complex, subunit Tim44; K17804 mitochondrial import inner membrane translocase subunit TIM44	PF04280/6.7E-35/Tim44-like domain	NA	0.00134495	0.0172	9.00671	-6275.67	-6271.17	5	23A(0.904),24S(0.795),36R(0.576),53S(0.764),149N(0.578)
CP_GLEAN_10001788	A6RW62/0.0/NST1_BOTFB Stress response protein nst1 OS=Botryotinia fuckeliana (strain B05.10) GN=nst1 PE=3 SV=1	sce:YLR106C/8e-09/MDN1, REA1; AAA family ATPase midasin; K14572 midasin	PF13945/1.8E-48/Salt tolerance down-regulator	NA	9.81e-07	6.65e-05	22.632	-23891.6	-23880.3	14	245G(0.965),248M(0.921),249L(0.838),250P(0.944),258R(0.666),261R(0.931),472K(0.753),495A(0.955),632S(0.773),670Q(0.971),770N(0.897),806M(0.523),846Q(0.592),850R(0.835)
CP_GLEAN_10001874	P24590/0.0/PGK_HYPRU Phosphoglycerate kinase OS=Hypocrea rufa GN=pgk1 PE=3 SV=2	tre:TRIREDRAFT_21406/0.0/pgk1; phosphoglycerate kinase; K00927 phosphoglycerate kinase [EC:2.7.2.3]	PF04117/1.7E-13/Mpv17 / PMP22 family	biological_process:GO:0006096//glycolytic process;molecular_function:GO:0004618//phosphoglycerate kinase activity;GO:0005524//ATP binding;	0.00103844	0.0144	9.48031	-5356.42	-5351.68	8	1M(0.946),2S(0.534),4A(0.969),5S(0.891),6K(0.926),171S(0.983),228E(0.764),334G(0.994)
CP_GLEAN_10001881	NA	NA	PF00561/5.7E-10/alpha/beta hydrolase fold	NA	8.22e-06	0.00035	18.5638	-10914.3	-10905	25	9R(0.588),11H(0.969),15R(0.629),26S(0.770),39S(0.548),48V(0.543),50K(0.968),53S(0.527),66G(0.560),73G(0.605),86D(0.965),87V(0.542),107F(0.537),114K(0.937),123K(0.541),194K(0.937),196R(0.649),255R(0.556),257S(0.500),261D(0.904),272E(0.545),277R(0.604),304S(0.537),305D(0.668),351A(0.942)
CP_GLEAN_10001956	Q09788/1e-16/ASL1_SCHPO Alkali-sensitive linkage protein 1 OS=Schizosaccharomyces pombe (strain 972 / ATCC 24843) GN=asl1 PE=1 SV=1	NA	PF11790/1.1E-71/Glycosyl hydrolase catalytic core	biological_process:GO:0005975//carbohydrate metabolic process;molecular_function:GO:0016787//hydrolase activity;	0.000365769	0.00628	11.4074	-7484.46	-7478.75	6	14A(0.969),99T(0.859),149P(0.969),152M(0.704),194H(0.997),264R(0.573)
CP_GLEAN_10001958	Q5BCC5/8e-108/CAN_EMENI Carbonic anhydrase OS=Emericella nidulans (strain FGSC A4 / ATCC 38163 / CBS 112.46 / NRRL 194 / M139) GN=AN1805 PE=1 SV=2	cmt:CCM_01858/5e-131/carbonic anhydrase 2; K01673 carbonic anhydrase [EC:4.2.1.1]	PF00484/4.2E-51/Carbonic anhydrase	biological_process:GO:0015976//carbon utilization;molecular_function:GO:0004089//carbonate dehydratase activity;GO:0008270//zinc ion binding;	3.86e-05	0.00112	15.6269	-4258.33	-4250.52	18	5D(0.998),6V(0.986),11R(0.984),13N(0.679),53S(0.967),81I(0.518),89S(0.984),92N(0.919),96R(0.977),166C(0.980),180E(0.518),209I(0.830),212D(0.966),214Q(0.998),215K(0.970),217Y(0.995),220T(0.748),221D(0.920)
CP_GLEAN_10001981	NA	pte:PTT_11541/3e-16/hypothetical protein; K01067 acetyl-CoA hydrolase [EC:3.1.2.1]	PF08528/3.7E-6/Whi5 like	NA	0.00817594	0.0622	5.76464	-9437.46	-9434.58	4	165K(0.891),191S(0.894),207E(0.772),318A(0.659)
CP_GLEAN_10002071	NA	tms:TREMEDRAFT_72775/2e-11/hypothetical protein; K17887 sorting nexin-25	PF13398/1.0E-60/Peptidase M50B-like	cellular_component:GO:0016021//integral component of membrane;	0.000214937	0.00446	12.3977	-3399.4	-3393.2	4	42S(0.999),74S(0.997),96L(0.994),155K(0.583)
CP_GLEAN_10002075	O13765/3e-109/DBR1_SCHPO Lariat debranching enzyme OS=Schizosaccharomyces pombe (strain 972 / ATCC 24843) GN=dbr1 PE=3 SV=2	maw:MAC_02902/0.0/lariat debranching enzyme; K18328 lariat debranching enzyme [EC:3.1.-.-]	PF05011/1.4E-45/Lariat debranching enzyme, C-terminal domain	NA	0.00304489	0.0317	7.52354	-12626.2	-12622.5	4	146Y(0.907),313P(0.975),390A(0.938),497R(0.724)
CP_GLEAN_10002203	NA	NA	PF09753/1.3E-7/Membrane fusion protein Use1	cellular_component:GO:0016020//membrane;	0.00175892	0.0208	8.51731	-7223.22	-7218.96	8	4L(0.784),16P(0.591),36R(0.834),55K(0.916),56L(0.851),194R(0.828),198I(0.762),237V(0.975)
CP_GLEAN_10002215	O94752/1e-17/EDC3_SCHPO Enhancer of mRNA-decapping protein 3 OS=Schizosaccharomyces pombe (strain 972 / ATCC 24843) GN=edc3 PE=1 SV=1	maw:MAC_02550/0.0/YjeF-N domain protein; K12615 enhancer of mRNA-decapping protein 3	PF09532/3.2E-10/FDF domain	biological_process:GO:0000956//nuclear-transcribed mRNA catabolic process;cellular_component:GO:0036464//cytoplasmic ribonucleoprotein granule;	0.000208597	0.00439	12.4536	-9077.33	-9071.1	5	31H(0.945),102K(0.964),112N(0.641),203K(0.683),403E(0.980)
CP_GLEAN_10002224	NA	NA	PF08568/2.0E-94/Uncharacterised protein family, YAP/Alf4/glomulin	NA	1.79e-05	0.000643	17.0806	-12185	-12176.5	11	3F(0.926),88N(0.528),157N(0.903),196S(0.829),219V(0.954),251T(0.951),292S(0.536),334Q(0.545),358S(0.944),374S(0.948),433S(0.976)
CP_GLEAN_10002297	P51791/0.0/CLCN3_MOUSE H(+)/Cl(-) exchange transporter 3 OS=Mus musculus GN=Clcn3 PE=1 SV=2	maj:MAA_03561/0.0/voltage gated chloride channel; K05012 chloride channel 3/4/5	PF00654/4.7E-93/Voltage gated chloride channel	biological_process:GO:0006821//chloride transport;cellular_component:GO:0016021//integral component of membrane;molecular_function:GO:0005247//voltage-gated chloride channel activity;	4.82e-05	0.00135	15.2077	-15981.1	-15973.5	12	37L(0.924),39H(0.947),44G(0.815),49P(0.552),55P(0.559),73S(0.820),201K(0.933),217G(0.874),328A(0.874),509A(0.940),755G(0.912),762E(0.894)
CP_GLEAN_10002394	Q0V9L1/6e-14/MMS19_XENTR MMS19 nucleotide excision repair protein homolog OS=Xenopus tropicalis GN=mms19 PE=2 SV=2	pcs:Pc12g03310/2e-28/Pc12g03310; K15075 DNA repair/transcription protein MET18/MMS19	PF12460/5.3E-17/RNAPII transcription regulator C-terminal	NA	0	0	69.3991	-27373.5	-27338.8	185	13L(0.715),18A(0.666),27A(0.670),30E(0.724),39N(0.983),59D(0.992),81G(0.701),120V(0.665),121C(0.648),132S(0.737),137A(0.765),140E(0.987),146V(0.701),149A(0.988),150A(0.843),152A(0.623),153S(0.878),156Q(0.658),162S(0.991),164F(0.714),189R(0.629),190F(0.603),194E(0.539),196S(0.637),199Q(0.846),200E(0.696),202L(0.777),203E(0.559),204E(0.739),207G(0.963),220A(0.539),232L(0.707),243R(0.708),247L(0.990…
CP_GLEAN_10002430	Q9USM7/1e-63/TIM23_SCHPO Mitochondrial import inner membrane translocase subunit tim23 OS=Schizosaccharomyces pombe (strain 972 / ATCC 24843) GN=tim23 PE=3 SV=1	maw:MAC_02502/1e-121/mitochondrial import inner membrane translocase subunit tim23; K17794 mitochondrial import inner membrane translocase subunit TIM23	PF02466/3.4E-23/Tim17/Tim22/Tim23/Pmp24 family	cellular_component:GO:0016021//integral component of membrane;	0.0040281	0.0383	7.02094	-4050.02	-4046.51	2	205R(0.961),208E(0.941)
CP_GLEAN_10002443	NA	tmn:UCRPA7_6693/7e-22/putative spt2 chromatin protein; K15193 protein SPT2	PF08243/3.9E-9/SPT2 chromatin protein	NA	2.83e-05	0.000888	16.211	-7607.92	-7599.81	5	65S(0.781),67P(0.830),113K(0.974),114E(0.980),214S(0.975)
CP_GLEAN_10002570	Q4IBL8/3e-173/DML1_GIBZE Protein DML1 OS=Gibberella zeae (strain PH-1 / ATCC MYA-4620 / FGSC 9075 / NRRL 31084) GN=DML1 PE=3 SV=1	wic:J056_002608/2e-45/hypothetical protein; K01679 fumarate hydratase, class II [EC:4.2.1.2]	PF14881/2.0E-74/Tubulin domain	biological_process:GO:0009987//cellular process;	2.88e-05	0.000891	16.1793	-11568.3	-11560.2	13	83D(0.935),230S(0.511),247T(0.902),250S(0.988),254A(0.672),266L(0.738),268E(0.927),298P(0.755),351Q(0.558),370P(0.948),387I(0.678),425L(0.557),452E(0.558)
CP_GLEAN_10002571	Q10295/0.0/PAP_SCHPO Poly(A) polymerase pla1 OS=Schizosaccharomyces pombe (strain 972 / ATCC 24843) GN=pla1 PE=1 SV=1	maj:MAA_03625/0.0/Poly(A) polymerase; K14376 poly(A) polymerase [EC:2.7.7.19]	PF01909/2.0E-9/Nucleotidyltransferase domain	biological_process:GO:0006378//mRNA polyadenylation;GO:0071050//snoRNA polyadenylation;GO:0033621//nuclear-transcribed mRNA catabolic process, meiosis-specific transcripts;cellular_component:GO:0005829//cytosol;GO:0005847//mRNA cleavage and polyadenylation specificity factor complex;GO:1990251//Mmi1 nuclear focus complex;molecular_function:GO:0003723//RNA binding;GO:0005524//ATP binding;GO:000028…	0.00149321	0.0186	8.81575	-11607.6	-11603.2	5	1M(0.796),68Q(0.527),123D(0.872),449P(0.974),463D(0.964)
CP_GLEAN_10002582	Q12232/5e-51/SLP1_YEAST Uncharacterized protein SLP1 OS=Saccharomyces cerevisiae (strain ATCC 204508 / S288c) GN=SLP1 PE=1 SV=1	NA	PF07738/7.4E-35/Sad1 / UNC-like C-terminal	NA	0.000206551	0.00437	12.472	-10838.5	-10832.3	26	22A(0.683),50D(0.589),56S(0.588),78L(0.563),109P(0.685),111A(0.585),146L(0.723),199V(0.605),246R(0.617),250I(0.839),272P(0.702),289G(0.610),303A(0.717),316R(0.954),318R(0.654),322S(0.596),324A(0.989),359Q(0.987),361R(0.663),364Q(0.538),366A(0.982),376S(0.549),391A(0.576),397R(0.753),403I(0.568),431V(0.642)
CP_GLEAN_10002589	O42875/1e-69/SYWM_SCHPO Tryptophan--tRNA ligase, mitochondrial OS=Schizosaccharomyces pombe (strain 972 / ATCC 24843) GN=msw1 PE=3 SV=1	tre:TRIREDRAFT_82442/8e-172/tryptophanyl-tRNA synthetase; K01867 tryptophanyl-tRNA synthetase [EC:6.1.1.2]	PF00579/3.5E-52/tRNA synthetases class I (W and Y)	biological_process:GO:0006436//tryptophanyl-tRNA aminoacylation;cellular_component:GO:0005737//cytoplasm;molecular_function:GO:0004830//tryptophan-tRNA ligase activity;GO:0005524//ATP binding;	0.000134639	0.00305	13.2728	-5505.55	-5498.92	8	1V(0.937),11R(0.558),12K(0.933),27E(0.797),129S(0.941),174E(0.873),200L(0.949),218R(0.857)
CP_GLEAN_10002627	P56523/0.0/CLR3_SCHPO Histone deacetylase clr3 OS=Schizosaccharomyces pombe (strain 972 / ATCC 24843) GN=clr3 PE=1 SV=1	nhe:NECHADRAFT_106321/0.0/HDA2102; histone deacetylase; K11407 histone deacetylase 6 [EC:3.5.1.98]	PF00850/3.8E-83/Histone deacetylase domain	molecular_function:GO:0016787//hydrolase activity;	0.000755909	0.0112	10.0642	-14122.9	-14117.9	5	31P(0.917),438A(0.930),536S(0.524),690Q(0.810),702R(0.775)
CP_GLEAN_10002648	P32604/1e-175/F26_YEAST Fructose-2,6-bisphosphatase OS=Saccharomyces cerevisiae (strain ATCC 204508 / S288c) GN=FBP26 PE=1 SV=2	tre:TRIREDRAFT_110491/0.0/fructose-2,6-bisphosphatase; K19029 6-phosphofructo-2-kinase / fructose-2,6-biphosphatase 2 [EC:2.7.1.105 3.1.3.46]	PF01591/3.2E-78/6-phosphofructo-2-kinase	biological_process:GO:0006006//glucose metabolic process;GO:0016311//dephosphorylation;GO:0046835//carbohydrate phosphorylation;GO:0006000//fructose metabolic process;GO:0006003//fructose 2,6-bisphosphate metabolic process;molecular_function:GO:0003873//6-phosphofructo-2-kinase activity;GO:0004331//fructose-2,6-bisphosphate 2-phosphatase activity;GO:0005524//ATP binding;	0.000534759	0.00855	10.7032	-5971.83	-5966.48	3	154R(0.890),369T(0.913),370P(0.940)
CP_GLEAN_10002653	Q09731/7e-128/BU107_SCHPO UBP9-binding protein bun107 OS=Schizosaccharomyces pombe (strain 972 / ATCC 24843) GN=bun107 PE=1 SV=1	maj:MAA_05349/0.0/WD repeat protein; K15361 WD repeat-containing protein 48	PF00400/0.015/WD domain, G-beta repeat	NA	0.000225676	0.00465	12.3066	-11227.1	-11220.9	7	20D(0.853),308M(0.889),353N(0.846),361G(0.962),363E(0.933),368Q(0.636),369P(0.971)
CP_GLEAN_10002673	Q10286/2e-120/ITR1_SCHPO Myo-inositol transporter 1 OS=Schizosaccharomyces pombe (strain 972 / ATCC 24843) GN=itr1 PE=3 SV=1	vda:VDAG_07043/0.0/myo-inositol transporter 1; K08150 MFS transporter, SP family, solute carrier family 2 (myo-inositol transporter), member 13	PF00083/7.8E-111/Sugar (and other) transporter	biological_process:GO:0055085//transmembrane transport;cellular_component:GO:0016021//integral component of membrane;molecular_function:GO:0022891//substrate-specific transmembrane transporter activity;	0.00644259	0.0523	6.18481	-9120.89	-9117.8	7	9I(0.713),11N(0.770),12I(0.976),19E(0.937),193S(0.866),296Y(0.928),298L(0.508)
CP_GLEAN_10002685	O59785/2e-100/YCN8_SCHPO Uncharacterized solute carrier family 35 member C320.08 OS=Schizosaccharomyces pombe (strain 972 / ATCC 24843) GN=SPCC320.08 PE=1 SV=1	cmt:CCM_05161/0.0/DUF914 domain membrane protein; K15287 solute carrier family 35, member F1/2	PF06027/2.6E-102/Solute carrier family 35	biological_process:GO:0006810//transport;cellular_component:GO:0005794//Golgi apparatus;GO:0016021//integral component of membrane;	1.21e-05	0.00046	17.8271	-8137.41	-8128.49	1	11K(0.701)
CP_GLEAN_10002690	P58371/0.0/SPM1_MAGO7 Subtilisin-like proteinase Spm1 OS=Magnaporthe oryzae (strain 70-15 / ATCC MYA-4617 / FGSC 8958) GN=SPM1 PE=3 SV=1	tre:TRIREDRAFT_123244/0.0/serine protease-like protein; K01336 cerevisin [EC:3.4.21.48]	PF00082/1.9E-36/Subtilase family	biological_process:GO:0006508//proteolysis;molecular_function:GO:0004252//serine-type endopeptidase activity;	0.000362506	0.00628	11.424	-9042.77	-9037.06	12	93G(0.645),208E(0.651),252V(0.557),290K(0.945),296A(0.959),308F(0.973),322Y(0.937),341S(0.844),369K(0.778),411K(0.745),412K(0.727),438A(0.850)
CP_GLEAN_10007100	Q4I8B6/0.0/AKR1_GIBZE Palmitoyltransferase AKR1 OS=Gibberella zeae (strain PH-1 / ATCC MYA-4620 / FGSC 9075 / NRRL 31084) GN=AKR1 PE=3 SV=1	fgr:FGSG_06542/0.0/palmitoyltransferase AKR1; K20032 palmitoyltransferase ZDHHC13/17 [EC:2.3.1.225]	PF12796/3.4E-10/Ankyrin repeats (3 copies)	cellular_component:GO:0016021//integral component of membrane;molecular_function:GO:0008270//zinc ion binding;GO:0019706//protein-cysteine S-palmitoyltransferase activity;	0.00368078	0.0356	7.18256	-12504.1	-12500.5	4	290G(0.937),298A(0.675),517A(0.887),529Q(0.965)
CP_GLEAN_10007134	P27999/2e-22/RPB9_YEAST DNA-directed RNA polymerase II subunit RPB9 OS=Saccharomyces cerevisiae (strain ATCC 204508 / S288c) GN=RPB9 PE=1 SV=1	maj:MAA_07111/1e-73/DNA-directed RNA polymerase, M/15kDa subunit; K03017 DNA-directed RNA polymerase II subunit RPB9	PF02150/3.2E-11/RNA polymerases M/15 Kd subunit	NA	0.00332025	0.0337	7.36772	-2982.75	-2979.07	31	86V(0.674),87S(0.997),88E(0.994),89V(0.985),90P(0.994),91P(0.998),94L(0.722),98V(0.985),100I(0.998),101Y(0.986),102C(0.981),103T(0.973),104T(0.977),105M(0.984),106C(0.788),107L(0.924),108A(0.722),109P(0.519),110S(0.986),111H(0.980),113D(0.976),114E(0.812),116E(0.651),117S(0.998),119V(0.973),120L(0.787),121P(0.993),123G(0.847),124D(0.982),125E(0.892),127P(0.983)
CP_GLEAN_10007149	O74869/5e-97/NIC1_SCHPO High-affinity nickel transport protein nic1 OS=Schizosaccharomyces pombe (strain 972 / ATCC 24843) GN=nic1 PE=3 SV=3	tre:TRIREDRAFT_123459/0.0/high affinity nickel permease; K07241 high-affinity nickel-transport protein	PF03824/1.8E-65/High-affinity nickel-transport protein	biological_process:GO:0035444//nickel cation transmembrane transport;cellular_component:GO:0016021//integral component of membrane;GO:0005886//plasma membrane;molecular_function:GO:0015099//nickel cation transmembrane transporter activity;GO:0046872//metal ion binding;	0.00626641	0.0515	6.23389	-5839.58	-5836.46	7	2R(0.786),17N(0.933),116R(0.963),151V(0.848),160E(0.943),217S(0.987),262A(0.883)
CP_GLEAN_10007170	O42650/1e-128/RIO1_SCHPO Serine/threonine-protein kinase rio1 OS=Schizosaccharomyces pombe (strain 972 / ATCC 24843) GN=rio1 PE=3 SV=2	maj:MAA_07150/0.0/serine/threonine-protein kinase RIO1; K07178 RIO kinase 1 [EC:2.7.11.1]	PF01163/8.3E-70/RIO1 family	biological_process:GO:0007096//regulation of exit from mitosis;GO:0006468//protein phosphorylation;GO:0000462//maturation of SSU-rRNA from tricistronic rRNA transcript (SSU-rRNA, 5.8S rRNA, LSU-rRNA);cellular_component:GO:0005737//cytoplasm;GO:0005634//nucleus;molecular_function:GO:0005524//ATP binding;GO:0004674//protein serine/threonine kinase activity;	0.00741399	0.0577	5.93679	-9707.68	-9704.71	5	110D(0.917),276V(0.684),348A(0.816),383T(0.863),445D(0.581)
CP_GLEAN_10007216	Q10113/1e-65/MAL3_SCHPO Microtubule integrity protein mal3 OS=Schizosaccharomyces pombe (strain 972 / ATCC 24843) GN=mal3 PE=1 SV=1	cmt:CCM_02770/2e-140/Calponin-like actin-binding protein; K10436 microtubule-associated protein, RP/EB family	PF03271/1.7E-16/EB1-like C-terminal motif	biological_process:GO:0030989//dynein-driven meiotic oscillatory nuclear movement;GO:0000742//karyogamy involved in conjugation with cellular fusion;GO:0090307//spindle assembly involved in mitosis;GO:0010570//regulation of filamentous growth;GO:0035372//protein localization to microtubule;GO:0032781//positive regulation of ATPase activity;GO:0051315//attachment of mitotic spindle microtubules to…	0.00332042	0.0337	7.36763	-3548.28	-3544.59	3	84A(0.993),86R(0.922),93A(0.673)
CP_GLEAN_10007229	P32782/9e-25/PDE1_CANAX 3',5'-cyclic-nucleotide phosphodiesterase OS=Candida albicans GN=PDE1 PE=3 SV=2	ncr:NCU00237/2e-91/cAMP-specific phosphodiesterase; K01120 3',5'-cyclic-nucleotide phosphodiesterase [EC:3.1.4.17]	PF02112/2.6E-6/cAMP phosphodiesterases class-II	biological_process:GO:0019933//cAMP-mediated signaling;GO:0006198//cAMP catabolic process;cellular_component:GO:0005622//intracellular;molecular_function:GO:0004115//3',5'-cyclic-AMP phosphodiesterase activity;	1.11e-05	0.000426	17.9965	-10529.8	-10520.8	30	7A(0.718),70T(0.634),85N(0.791),87D(0.651),96S(0.653),209S(0.505),210A(0.658),212G(0.535),222T(0.919),223P(0.996),226D(0.510),233L(0.643),236Q(0.996),243A(0.969),244A(0.914),266H(0.970),267R(0.872),280S(0.622),296P(0.868),346K(0.546),359S(0.611),373T(0.987),386E(0.674),394E(0.518),397L(0.630),399E(0.515),405P(0.961),410V(0.650),425V(0.797),439E(0.531)
CP_GLEAN_10007239	P36090/1e-30/ANR2_YEAST Uncharacterized protein ANR2 OS=Saccharomyces cerevisiae (strain ATCC 204508 / S288c) GN=ANR2 PE=1 SV=1	NA	PF14831/4.8E-59/Domain of unknown function (DUF4484)	NA	7.04e-05	0.00183	14.4924	-12660.7	-12653.4	9	8S(0.824),88A(0.897),166G(0.587),170N(0.914),175D(0.896),176G(0.699),181P(0.852),434L(0.907),483S(0.928)
CP_GLEAN_10007240	Q9HGN7/2e-76/SEC63_SCHPO Translocation protein sec63 OS=Schizosaccharomyces pombe (strain 972 / ATCC 24843) GN=sec63 PE=1 SV=1	tre:TRIREDRAFT_121754/0.0/protein translocation complex component; K09540 translocation protein SEC63	PF02889/1.5E-18/Sec63 Brl domain	cellular_component:GO:0016021//integral component of membrane;	0.00698772	0.0554	6.04124	-12939.6	-12936.5	10	35R(0.879),77I(0.804),79V(0.610),116S(0.833),138R(0.822),209T(0.967),246Q(0.696),267E(0.990),386H(0.797),612K(0.855)
CP_GLEAN_10007241	P0C584/0.0/PLPL_NEUCR Patatin-like phospholipase domain-containing protein NCU11180 OS=Neurospora crassa (strain ATCC 24698 / 74-OR23-1A / CBS 708.71 / DSM 1257 / FGSC 987) GN=NCU00381 PE=3 SV=1	cot:CORT_0D06530/1e-60/patatin-like phospholipase; K14674 TAG lipase / steryl ester hydrolase / phospholipase A2 / LPA acyltransferase [EC:3.1.1.3 3.1.1.13 3.1.1.4 2.3.1.51]	PF11815/9.8E-49/Domain of unknown function (DUF3336)	biological_process:GO:0016042//lipid catabolic process;cellular_component:GO:0016021//integral component of membrane;molecular_function:GO:0004806//triglyceride lipase activity;	1.76e-06	9.6e-05	21.5073	-14796.6	-14785.8	13	14P(0.886),20F(0.942),43T(0.620),67A(0.797),81H(0.958),172F(0.952),183R(0.524),206D(0.882),250Q(0.828),394K(0.704),407R(0.958),495K(0.842),705M(0.954)
CP_GLEAN_10007262	NA	maw:MAC_08265/2e-85/elicitor protein; K13199 plasminogen activator inhibitor 1 RNA-binding protein	PF09598/1.9E-10/Stm1	NA	6.57e-14	4.2e-11	54.8301	-4286.82	-4259.41	30	71G(0.585),76Q(0.669),80V(0.645),84D(0.998),85R(0.999),86H(0.703),92G(0.752),94D(0.864),95K(0.995),96Q(0.953),97A(0.851),98A(0.999),99Q(0.905),100S(0.997),101W(1.000),102G(1.000),103A(0.796),104T(0.586),105E(0.997),106G(0.855),107N(0.802),108A(0.675),133A(0.680),153Q(0.959),188D(0.879),191G(0.998),195N(0.979),217S(0.618),218L(0.548),220G(0.657)
CP_GLEAN_10007311	Q9UUC8/4e-20/RM51_SCHPO 54S ribosomal protein L51, mitochondrial OS=Schizosaccharomyces pombe (strain 972 / ATCC 24843) GN=mrpl51 PE=3 SV=1	maj:MAA_06050/1e-64/Thioredoxin-like fold protein; K17424 large subunit ribosomal protein L43	PF05047/1.6E-15/Mitochondrial ribosomal protein L51 / S25 / CI-B8 domain	cellular_component:GO:0005840//ribosome;	0.00116453	0.0154	9.27025	-2062.51	-2057.88	12	2T(0.996),4K(0.989),5A(0.998),7T(0.994),8Q(0.787),9I(0.981),12G(0.986),13R(0.979),14C(0.985),17L(0.864),21S(0.776),23R(0.960)
CP_GLEAN_10007318	O42997/4e-11/YBC7_SCHPO Uncharacterized protein C27B12.07 OS=Schizosaccharomyces pombe (strain 972 / ATCC 24843) GN=pi071 PE=4 SV=1	NA	PF07798/5.5E-45/Protein of unknown function (DUF1640)	cellular_component:GO:0016021//integral component of membrane;	0.000911251	0.013	9.72024	-2410.67	-2405.81	7	2T(0.961),4P(0.825),10Y(0.970),25P(0.911),28V(0.723),51I(0.544),70A(0.669)
CP_GLEAN_10007328	O74507/2e-57/YJD4_SCHPO Uncharacterized protein C594.04c OS=Schizosaccharomyces pombe (strain 972 / ATCC 24843) GN=SPCC594.04c PE=3 SV=2	NA	PF06966/9.7E-35/Protein of unknown function (DUF1295)	cellular_component:GO:0016021//integral component of membrane;	0.00715398	0.0563	5.99974	-7721.93	-7718.93	43	12C(0.630),16A(0.709),32N(0.766),35N(0.619),42Q(0.788),45V(0.595),64F(0.647),66I(0.653),67V(0.996),101L(0.849),106I(0.961),112F(0.993),127K(0.530),131T(0.984),142V(0.540),149F(0.956),150V(0.758),153I(0.637),160S(0.773),183F(0.626),187I(0.652),193L(0.558),197V(0.686),208S(0.994),220H(0.980),227K(0.998),232F(0.576),234R(0.816),244S(0.758),248A(0.859),256F(0.652),267Q(0.992),271Y(0.977),274N(0.982),…
CP_GLEAN_10007352	P53759/2e-114/DUS1_YEAST tRNA-dihydrouridine(16/17) synthase [NAD(P)(+)] OS=Saccharomyces cerevisiae (strain ATCC 204508 / S288c) GN=DUS1 PE=1 SV=1	maj:MAA_06010/0.0/tRNA-dihydrouridine synthase C; K05542 tRNA-dihydrouridine synthase 1 [EC:1.3.1.88]	PF01207/4.5E-62/Dihydrouridine synthase (Dus)	biological_process:GO:0002943//tRNA dihydrouridine synthesis;GO:0055114//oxidation-reduction process;cellular_component:GO:0005634//nucleus;molecular_function:GO:0050660//flavin adenine dinucleotide binding;GO:0017150//tRNA dihydrouridine synthase activity;	0.00469807	0.0417	6.74594	-10441.4	-10438	8	27S(0.973),113E(0.799),333A(0.878),383M(0.754),388R(0.905),397R(0.914),470K(0.969),476E(0.809)
CP_GLEAN_10007359	P16184/1e-50/DYR_PNECA Dihydrofolate reductase OS=Pneumocystis carinii PE=1 SV=1	maw:MAC_08670/7e-74/Dihydrofolate reductase; K00287 dihydrofolate reductase [EC:1.5.1.3]	PF00186/5.1E-33/Dihydrofolate reductase	biological_process:GO:0055114//oxidation-reduction process;GO:0006760//folic acid-containing compound metabolic process;GO:0006545//glycine biosynthetic process;GO:0009165//nucleotide biosynthetic process;molecular_function:GO:0050661//NADP binding;GO:0004146//dihydrofolate reductase activity;	1.36e-06	8.07e-05	22.0006	-4104.13	-4093.13	14	14S(1.000),22T(0.985),23M(0.857),40T(0.999),47P(0.628),65P(0.538),66K(1.000),80R(0.989),102L(0.896),120Q(0.998),128R(0.730),139I(0.557),161R(0.768),178T(0.719)
CP_GLEAN_10007916	Q7SGW5/0.0/NAR1_NEUCR Cytosolic Fe-S cluster assembly factor nar-1 OS=Neurospora crassa (strain ATCC 24698 / 74-OR23-1A / CBS 708.71 / DSM 1257 / FGSC 987) GN=nar-1 PE=3 SV=1	NA	PF02906/7.5E-57/Iron only hydrogenase large subunit, C-terminal domain	NA	0.00847455	0.0633	5.70164	-10317	-10314.2	5	29T(0.957),173T(0.857),313S(0.984),369P(0.908),422S(0.977)
CP_GLEAN_10007936	Q10176/1e-52/OST1_SCHPO Dolichyl-diphosphooligosaccharide--protein glycosyltransferase subunit 1 OS=Schizosaccharomyces pombe (strain 972 / ATCC 24843) GN=ost1 PE=3 SV=1	maj:MAA_04210/0.0/oligosaccharyltransferase alpha subunit; K12666 oligosaccharyltransferase complex subunit alpha (ribophorin I)	PF04597/2.3E-145/Ribophorin I	biological_process:GO:0006486//protein glycosylation;cellular_component:GO:0005789//endoplasmic reticulum membrane;GO:0016021//integral component of membrane;molecular_function:GO:0004579//dolichyl-diphosphooligosaccharide-protein glycotransferase activity;	1.09e-07	1.02e-05	26.8746	-10001.7	-9988.23	17	21V(0.968),63E(0.677),74A(0.770),82G(0.526),84E(0.727),94G(0.988),98V(0.606),347V(0.684),351T(0.978),352A(0.945),354G(0.988),362L(0.676),397D(0.960),403T(0.605),421T(0.654),449R(0.921),467A(0.981)
CP_GLEAN_10007940	P29458/0.0/MCM4_SCHPO DNA replication licensing factor mcm4 OS=Schizosaccharomyces pombe (strain 972 / ATCC 24843) GN=mcm4 PE=1 SV=2	maw:MAC_02978/0.0/cell division control protein 54; K02212 DNA replication licensing factor MCM4 [EC:3.6.4.12]	PF00493/2.7E-140/MCM2/3/5 family	biological_process:GO:0032508//DNA duplex unwinding;GO:0006270//DNA replication initiation;cellular_component:GO:0042555//MCM complex;GO:0005634//nucleus;molecular_function:GO:0005524//ATP binding;GO:0003678//DNA helicase activity;GO:0003677//DNA binding;	0.00718974	0.0565	5.99095	-18294.8	-18291.8	14	5S(0.949),7G(0.980),39P(0.576),86Y(0.581),102G(0.967),108L(0.943),290H(0.924),291S(0.967),293F(0.937),294Q(0.925),400N(0.931),463T(0.827),764E(0.781),781N(0.931)
CP_GLEAN_10007948	P38213/3e-08/DSF2_YEAST Protein DSF2 OS=Saccharomyces cerevisiae (strain ATCC 204508 / S288c) GN=DSF2 PE=1 SV=2	ein:Eint_110280/7e-07/Sel1 repeat-containing protein; K07126 uncharacterized protein	PF08238/1.2E-4/Sel1 repeat	NA	0.00792495	0.061	5.81945	-5754.96	-5752.05	2	31Q(0.956),118S(0.981)
CP_GLEAN_10007960	NA	NA	PF02152/9.6E-15/Dihydroneopterin aldolase	NA	0.00961254	0.0688	5.48093	-7797.49	-7794.75	7	126S(0.893),149L(0.753),157G(0.529),199K(0.679),236Y(0.610),241G(0.839),243K(0.824)
CP_GLEAN_10007963	O42996/1e-06/YBC5_SCHPO Uncharacterized WD repeat-containing protein C27B12.05 OS=Schizosaccharomyces pombe (strain 972 / ATCC 24843) GN=pi073 PE=3 SV=2	NA	PF08728/2.3E-16/CRT10	NA	0.000365042	0.00628	11.4111	-15010.4	-15004.7	7	78M(0.611),101A(0.764),131N(0.547),153S(0.565),207T(0.606),450F(0.836),451E(0.741)
CP_GLEAN_10007965	O00092/1e-50/PHYA_ASPFU 3-phytase A OS=Neosartorya fumigata (strain ATCC MYA-4609 / Af293 / CBS 101355 / FGSC A1100) GN=phyA PE=1 SV=1	afm:AFUA_3G00310/9e-65/extracellular phytase (EC:3.1.3.8); K01083 3-phytase [EC:3.1.3.8]	PF00328/1.2E-48/Histidine phosphatase superfamily (branch 2)	biological_process:GO:0016311//dephosphorylation;cellular_component:GO:0016021//integral component of membrane;molecular_function:GO:0003993//acid phosphatase activity;	0.00470891	0.0417	6.74182	-11886.4	-11883	10	6N(0.945),143W(0.902),182K(0.853),227A(0.739),396N(0.711),401R(0.960),444N(0.894),452W(0.998),481T(0.827),534L(0.612)
CP_GLEAN_10007968	NA	NA	PF00069/3.5E-5/Protein kinase domain	biological_process:GO:0006468//protein phosphorylation;molecular_function:GO:0005524//ATP binding;GO:0004672//protein kinase activity;	0.00183626	0.0213	8.43903	-9312.87	-9308.65	6	4A(0.978),68K(0.921),158M(0.841),169Y(0.732),181E(0.614),197T(0.529)
CP_GLEAN_10007981	A4RN08/0.0/MPH1_MAGO7 ATP-dependent DNA helicase MPH1 OS=Magnaporthe oryzae (strain 70-15 / ATCC MYA-4617 / FGSC 8958) GN=MPH1 PE=3 SV=1	maj:MAA_04169/0.0/helicase C-terminal domain protein; K14635 ATP-dependent DNA helicase MPH1 [EC:3.6.4.12]	PF04851/1.3E-22/Type III restriction enzyme, res subunit	biological_process:GO:0032508//DNA duplex unwinding;GO:0036297//interstrand cross-link repair;GO:0060543//negative regulation of strand invasion;GO:0033567//DNA replication, Okazaki fragment processing;GO:0000725//recombinational repair;cellular_component:GO:0005634//nucleus;molecular_function:GO:0070336//flap-structured DNA binding;GO:0005524//ATP binding;GO:0043138//3'-5' DNA helicase activity;…	0.00525674	0.0444	6.54575	-22675.9	-22672.7	9	33Q(0.758),81P(0.928),251T(0.892),314S(0.883),759S(0.551),770K(0.692),794P(0.928),854D(0.538),894D(0.986)
CP_GLEAN_10007999	O60094/2e-70/DPO5_SCHPO DNA polymerase V OS=Schizosaccharomyces pombe (strain 972 / ATCC 24843) GN=pol5 PE=1 SV=2	maj:MAA_04152/0.0/DNA polymerase V; K02331 DNA polymerase phi [EC:2.7.7.7]	PF04931/5.3E-206/DNA polymerase phi	biological_process:GO:0042790//transcription of nuclear large rRNA transcript from RNA polymerase I promoter;GO:0071897//DNA biosynthetic process;cellular_component:GO:0005829//cytosol;GO:0005634//nucleus;molecular_function:GO:0003887//DNA-directed DNA polymerase activity;GO:0000182//rDNA binding;	0.0024257	0.0266	7.93401	-22035.2	-22031.3	7	103K(0.731),106E(0.825),111G(0.950),119G(0.943),687A(0.839),714Q(0.835),717K(0.854)
CP_GLEAN_10008023	Q11120/1e-139/OFD1_SCHPO Prolyl 3,4-dihydroxylase ofd1 OS=Schizosaccharomyces pombe (strain 972 / ATCC 24843) GN=ofd1 PE=1 SV=1	NA	PF13640/4.2E-14/2OG-Fe(II) oxygenase superfamily	biological_process:GO:0055114//oxidation-reduction process;molecular_function:GO:0005506//iron ion binding;GO:0016706//oxidoreductase activity, acting on paired donors, with incorporation or reduction of molecular oxygen, 2-oxoglutarate as one donor, and incorporation of one atom each of oxygen into both donors;GO:0031418//L-ascorbic acid binding;	0.00419267	0.0393	6.94927	-11589.1	-11585.6	13	1L(0.514),2S(0.992),3L(0.961),6H(0.807),10Y(0.861),12L(0.940),16T(0.555),18F(0.998),131H(0.683),134N(0.835),493P(0.984),498K(0.797),499S(0.805)
CP_GLEAN_10008026	Q9P6J7/2e-47/YHD3_SCHPO Uncharacterized MFS-type transporter C1683.03c OS=Schizosaccharomyces pombe (strain 972 / ATCC 24843) GN=SPBC1683.03c PE=3 SV=1	cmt:CCM_06011/6e-62/Cornichon; K20368 protein cornichon	PF07690/4.6E-25/Major Facilitator Superfamily	biological_process:GO:0055085//transmembrane transport;cellular_component:GO:0016021//integral component of membrane;	0.000708091	0.0105	10.1846	-12775.3	-12770.2	11	134A(0.895),191G(0.959),222T(0.869),270L(0.961),295Q(0.975),296L(0.923),336P(0.924),349W(0.979),400Q(0.919),422A(0.804),426M(0.958)
CP_GLEAN_10008041	P78774/5e-117/ARPC1_SCHPO Actin-related protein 2/3 complex subunit 1 OS=Schizosaccharomyces pombe (strain 972 / ATCC 24843) GN=arc1 PE=1 SV=3	cmt:CCM_09185/0.0/actin related protein 2/3 complex subunit; K05757 actin related protein 2/3 complex, subunit 1A/1B	PF00400/0.2/WD domain, G-beta repeat	biological_process:GO:0034314//Arp2/3 complex-mediated actin nucleation;cellular_component:GO:0005885//Arp2/3 protein complex;molecular_function:GO:0043130//ubiquitin binding;	0.00323622	0.0334	7.41383	-6132.2	-6128.49	8	106S(0.863),314M(0.620),327T(0.957),328V(0.798),330S(0.787),331S(0.977),332S(0.973),333G(0.884)
CP_GLEAN_10008044	Q8J0Q0/0.0/MNS1_CANAX Mannosyl-oligosaccharide 1,2-alpha-mannosidase OS=Candida albicans GN=MNS1 PE=3 SV=2	tre:TRIREDRAFT_2662/0.0/glycoside hydrolase family 47; K01230 mannosyl-oligosaccharide alpha-1,2-mannosidase [EC:3.2.1.113]	PF01532/9.2E-167/Glycosyl hydrolase family 47	biological_process:GO:0030433//ER-associated ubiquitin-dependent protein catabolic process;GO:0006487//protein N-linked glycosylation;GO:0035977//protein deglycosylation involved in glycoprotein catabolic process;cellular_component:GO:0016021//integral component of membrane;GO:0005783//endoplasmic reticulum;molecular_function:GO:0004571//mannosyl-oligosaccharide 1,2-alpha-mannosidase activity;GO:…	0.00191832	0.0219	8.35956	-11743.7	-11739.5	5	50S(0.686),177P(0.985),349G(0.525),445D(0.607),515I(0.929)
CP_GLEAN_10008047	C7YGZ0/0.0/VPS10_NECH7 Vacuolar protein sorting/targeting protein 10 OS=Nectria haematococca (strain 77-13-4 / ATCC MYA-4622 / FGSC 9596 / MPVI) GN=VPS10 PE=3 SV=1	NA	PF15902/8.1E-148/Sortilin, neurotensin receptor 3,	biological_process:GO:0006810//transport;cellular_component:GO:0005794//Golgi apparatus;GO:0016021//integral component of membrane;	0.00242418	0.0266	7.93515	-32253	-32249	18	34D(0.645),175L(0.946),245Q(0.728),457D(0.677),479N(0.649),482A(0.657),520N(0.549),522R(0.503),693A(0.901),829E(0.911),927R(0.674),979K(0.570),1008V(0.825),1020E(0.736),1187Q(0.615),1217N(0.879),1218Y(0.909),1324L(0.951)
CP_GLEAN_10008089	Q6S001/1e-92/KIF11_DICDI Kinesin-related protein 11 OS=Dictyostelium discoideum GN=kif11 PE=3 SV=1	maw:MAC_07097/0.0/kinesin; K11498 centromeric protein E	PF00225/2.8E-96/Kinesin motor domain	NA	3.98e-05	0.00115	15.5671	-16304.6	-16296.8	27	15G(0.632),27A(0.987),32P(0.994),33Q(0.694),35R(0.944),47N(0.987),74T(0.501),137T(0.983),170T(0.691),172R(0.884),174S(0.984),175L(0.985),181K(0.907),183G(0.993),184G(0.993),185D(0.958),186Y(0.971),188Y(0.742),335V(0.956),368G(0.703),464A(0.508),468T(0.963),492V(0.913),531Q(0.945),532A(0.980),534K(0.921),552E(0.924)
CP_GLEAN_10008111	NA	NA	PF12505/1.3E-25/Protein of unknown function (DUF3712)	NA	3.11e-08	3.98e-06	29.2933	-8231.02	-8216.37	23	25C(0.860),74N(0.976),76R(0.743),93K(0.672),108E(0.982),111P(0.950),113H(0.835),139M(0.977),160R(0.952),175A(0.855),185T(0.895),203T(0.884),205N(0.618),217T(0.764),238Y(0.919),248Y(0.990),258N(0.800),260V(0.699),273T(0.915),286V(0.675),302S(0.500),304S(0.805),326G(0.859)
CP_GLEAN_10008112	P09437/4e-99/CYB2_WICAO Cytochrome b2, mitochondrial OS=Wickerhamomyces anomalus GN=CYB2 PE=1 SV=2	afm:AFUA_1G07200/0.0/mitochondrial cytochrome b2 (EC:1.1.2.3); K00101 L-lactate dehydrogenase (cytochrome) [EC:1.1.2.3]	PF00173/6.8E-20/Cytochrome b5-like Heme/Steroid binding domain	biological_process:GO:0055114//oxidation-reduction process;molecular_function:GO:0016491//oxidoreductase activity;GO:0010181//FMN binding;GO:0046872//metal ion binding;GO:0020037//heme binding;	0.000452998	0.00746	11.0105	-9204.65	-9199.14	14	4V(0.508),46Q(0.924),79P(0.992),96P(0.585),100T(0.989),116P(0.992),154T(0.972),202L(0.602),228L(0.591),250R(0.941),253L(0.749),287R(0.549),319D(0.937),383W(0.995)
CP_GLEAN_10008136	Q9UJX6/1e-68/ANC2_HUMAN Anaphase-promoting complex subunit 2 OS=Homo sapiens GN=ANAPC2 PE=1 SV=1	mgr:MGG_04724/0.0/anaphase-promoting complex subunit 2; K03349 anaphase-promoting complex subunit 2	PF00888/8.1E-25/Cullin family	biological_process:GO:0006511//ubiquitin-dependent protein catabolic process;molecular_function:GO:0031625//ubiquitin protein ligase binding;	0.00115751	0.0154	9.28132	-18480.1	-18475.4	7	3S(0.530),39G(0.848),113G(0.854),186L(0.768),207N(0.852),253R(0.918),658H(0.843)
CP_GLEAN_10008202	J9MJK9/0.0/TAL1_FUSO4 Transaldolase OS=Fusarium oxysporum f. sp. lycopersici (strain 4287 / CBS 123668 / FGSC 9935 / NRRL 34936) GN=FOXG_03074 PE=1 SV=1	maj:MAA_00838/0.0/Transaldolase; K00616 transaldolase [EC:2.2.1.2]	PF00923/1.2E-87/Transaldolase	NA	0.00478591	0.0417	6.7129	-4100.02	-4096.67	3	113S(0.999),147M(0.894),257A(0.669)
CP_GLEAN_10008218	O13686/2e-131/WDR59_SCHPO Uncharacterized RWD, RING finger and WD repeat-containing protein C11E3.05 OS=Schizosaccharomyces pombe (strain 972 / ATCC 24843) GN=SPAC11E3.05 PE=1 SV=1	maj:MAA_00822/0.0/WD repeat protein; K20409 WD repeat-containing protein 59	PF00400/0.0014/WD domain, G-beta repeat	cellular_component:GO:0097042//extrinsic component of fungal-type vacuolar membrane;GO:0035859//Seh1-associated complex;	1.77e-11	6.28e-09	43.8553	-28881.2	-28859.2	29	87S(0.969),107K(0.506),112I(0.511),127S(0.831),128P(0.504),139D(0.962),171V(0.956),230R(0.520),255T(0.939),287N(0.850),328N(0.937),366K(0.505),465N(0.610),485T(0.965),500N(0.951),583Q(0.503),716I(0.948),734Q(0.965),741S(0.502),867S(0.508),911E(0.897),912P(0.509),913A(0.595),915N(0.914),1217R(0.671),1224N(0.673),1226H(0.919),1243H(0.517),1267P(0.552)
CP_GLEAN_10008271	P16912/4e-107/KDC2_DROME Protein kinase DC2 OS=Drosophila melanogaster GN=Pka-C3 PE=2 SV=2	mgr:MGG_02832/0.0/AGC/PKA protein kinase; K04345 protein kinase A [EC:2.7.11.11]	PF00069/3.2E-64/Protein kinase domain	biological_process:GO:0006468//protein phosphorylation;molecular_function:GO:0005524//ATP binding;GO:0004674//protein serine/threonine kinase activity;	0.00963848	0.0688	5.47621	-6386.21	-6383.47	3	98T(0.945),182S(0.937),264N(0.706)
CP_GLEAN_10008305	Q7Z478/0.0/DHX29_HUMAN ATP-dependent RNA helicase DHX29 OS=Homo sapiens GN=DHX29 PE=1 SV=2	maj:MAA_08244/0.0/pre-mRNA-splicing factor ATP-dependent RNA helicase PRP22; K18995 ATP-dependent RNA helicase DHX29 [EC:3.6.4.13]	PF00270/1.8E-11/DEAD/DEAH box helicase	molecular_function:GO:0003676//nucleic acid binding;GO:0005524//ATP binding;GO:0004386//helicase activity;	4.08e-07	3.18e-05	24.3198	-25491.1	-25478.9	14	40G(0.693),164T(0.842),261T(0.798),336A(0.801),410D(0.768),425N(0.968),444L(0.844),677P(0.777),693L(0.639),940L(0.911),1071T(0.946),1072T(0.843),1074V(0.743),1086D(0.797)
CP_GLEAN_10008313	Q1MTM9/5e-10/YFN1_SCHPO Uncharacterized transcriptional regulatory protein C1327.01c OS=Schizosaccharomyces pombe (strain 972 / ATCC 24843) GN=SPAC1327.01c PE=1 SV=2	vda:VDAG_07081/6e-08/lactose regulatory protein LAC9; K09241 transcriptional regulatory protein GAL4	PF04082/3.2E-20/Fungal specific transcription factor domain	biological_process:GO:0006357//regulation of transcription from RNA polymerase II promoter;cellular_component:GO:0005634//nucleus;molecular_function:GO:0008270//zinc ion binding;GO:0003677//DNA binding;GO:0000981//sequence-specific DNA binding RNA polymerase II transcription factor activity;	0.00461359	0.0417	6.77832	-17168.3	-17164.9	7	125T(0.860),128E(0.895),153G(0.883),199D(0.813),279K(0.637),422H(0.588),555N(0.739)
CP_GLEAN_10008321	NA	ure:UREG_01331/4e-119/SNP3 protein; K12621 U6 snRNA-associated Sm-like protein LSm2	PF08241/6.1E-13/Methyltransferase domain	biological_process:GO:0032259//methylation;cellular_component:GO:0016020//membrane;molecular_function:GO:0008168//methyltransferase activity;	0.000245771	0.00494	12.1475	-20004.5	-19998.4	7	90K(0.941),243Q(0.732),264N(0.729),292S(0.968),331S(0.910),438D(0.983),475K(0.781)
CP_GLEAN_10008335	Q9USR5/6e-25/THOC5_SCHPO Uncharacterized THOC5 family protein OS=Schizosaccharomyces pombe (strain 972 / ATCC 24843) GN=SPBC577.04 PE=3 SV=1	maj:MAA_03993/2e-120/THO complex, subunit 5; K13174 THO complex subunit 5	PF09766/6.9E-28/Fms-interacting protein	NA	0.000688798	0.0104	10.2355	-4539.53	-4534.41	3	124L(0.964),136D(0.818),141E(0.911)
CP_GLEAN_10008359	Q12333/5e-51/FRE7_YEAST Ferric/cupric reductase transmembrane component 7 OS=Saccharomyces cerevisiae (strain ATCC 204508 / S288c) GN=FRE7 PE=1 SV=2	afm:AFUA_4G03940/2e-40/ferric-chelate reductase (EC:1.16.1.7); K00521 ferric-chelate reductase [EC:1.16.1.7]	PF08030/2.0E-12/Ferric reductase NAD binding domain	biological_process:GO:0055114//oxidation-reduction process;GO:0015677//copper ion import;GO:0006826//iron ion transport;cellular_component:GO:0005886//plasma membrane;GO:0016021//integral component of membrane;molecular_function:GO:0000293//ferric-chelate reductase activity;	7.06e-06	0.000314	18.8516	-16286	-16276.6	13	9A(0.946),14R(0.670),220S(0.932),291C(0.964),372M(0.555),451R(0.845),519K(0.766),533D(0.946),536K(0.901),622I(0.855),647L(0.506),660A(0.512),724I(0.985)
CP_GLEAN_10008370	O60177/1e-145/YG42_SCHPO Uncharacterized ATP-dependent helicase C23E6.02 OS=Schizosaccharomyces pombe (strain 972 / ATCC 24843) GN=SPBC23E6.02 PE=3 SV=1	nte:NEUTE1DRAFT80682/2e-81/NEUTE1DRAFT_80682; DNA repair protein rad-5; K15505 DNA repair protein RAD5 [EC:3.6.4.-]	PF00176/1.7E-67/SNF2 family N-terminal domain	molecular_function:GO:0046872//metal ion binding;	0.000298753	0.00546	11.7837	-14221.8	-14215.9	15	18T(0.590),21H(0.510),24E(0.933),143Q(0.869),163K(0.749),229Q(0.870),234T(0.654),348K(0.652),355E(0.780),371A(0.948),403N(0.884),449H(0.715),525K(0.511),559M(0.910),618S(0.771)
CP_GLEAN_10008375	Q5AD78/9e-139/DCW1_CANAL Mannan endo-1,6-alpha-mannosidase DCW1 OS=Candida albicans (strain SC5314 / ATCC MYA-2876) GN=DCW1 PE=1 SV=1	maj:MAA_09070/0.0/glycoside hydrolase family 76 protein; K08257 mannan endo-1,6-alpha-mannosidase [EC:3.2.1.101]	PF03663/8.8E-161/Glycosyl hydrolase family 76	cellular_component:GO:0016021//integral component of membrane;molecular_function:GO:0016787//hydrolase activity;	2.28e-06	0.000117	21.0165	-8777.22	-8766.71	10	18V(0.929),68E(0.926),95G(0.902),156S(0.559),167S(0.882),176F(0.916),250V(0.610),265L(0.929),314C(0.904),352P(0.984)
CP_GLEAN_10008443	Q4I2M7/0.0/ERFB_GIBZE Palmitoyltransferase ERF2 OS=Gibberella zeae (strain PH-1 / ATCC MYA-4620 / FGSC 9075 / NRRL 31084) GN=ERF2 PE=3 SV=1	maw:MAC_06097/0.0/Palmitoyltransferase ERF2; K16675 palmitoyltransferase ZDHHC9/14/18 [EC:2.3.1.225]	PF01529/6.0E-37/DHHC palmitoyltransferase	biological_process:GO:0009987//cellular process;cellular_component:GO:0016021//integral component of membrane;GO:0005789//endoplasmic reticulum membrane;molecular_function:GO:0016409//palmitoyltransferase activity;GO:0046872//metal ion binding;	0.00038809	0.0066	11.2973	-12921.9	-12916.3	11	88Q(0.907),168P(0.532),172R(0.989),173S(0.994),174T(0.943),175F(0.665),199S(0.534),225R(0.930),281I(0.682),425S(0.837),448L(0.962)
CP_GLEAN_10008473	P08580/1e-43/RT16_NEUCR Ribosomal protein S16, mitochondrial OS=Neurospora crassa (strain ATCC 24698 / 74-OR23-1A / CBS 708.71 / DSM 1257 / FGSC 987) GN=cyt-21 PE=3 SV=2	nhe:NECHADRAFT_66677/9e-62/mitochondrial 37S ribosomal protein MRPS16; K02959 small subunit ribosomal protein S16	PF00886/3.5E-17/Ribosomal protein S16	biological_process:GO:0006412//translation;cellular_component:GO:0005763//mitochondrial small ribosomal subunit;molecular_function:GO:0003735//structural constituent of ribosome;	0.00077896	0.0114	10.0088	-2344.73	-2339.73	8	22T(0.996),23A(0.577),25N(0.996),26S(0.967),27R(0.994),28P(0.934),29L(0.719),62R(0.623)
CP_GLEAN_10008474	P40074/6e-99/AVT6_YEAST Vacuolar amino acid transporter 6 OS=Saccharomyces cerevisiae (strain ATCC 204508 / S288c) GN=AVT6 PE=1 SV=1	cim:CIMG_04135/2e-24/amino acid transporter; K14997 solute carrier family 38 (sodium-coupled neutral amino acid transporter), member 11	PF01490/3.4E-89/Transmembrane amino acid transporter protein	cellular_component:GO:0016021//integral component of membrane;	0.000450917	0.00746	11.019	-9167.28	-9161.77	7	52A(0.692),108S(0.938),176N(0.849),187L(0.952),296L(0.865),401G(0.846),415V(0.811)
CP_GLEAN_10008490	Q5RE09/5e-24/DC1L2_PONAB Cytoplasmic dynein 1 light intermediate chain 2 OS=Pongo abelii GN=DYNC1LI2 PE=2 SV=1	maj:MAA_10308/0.0/dynein light intermediate chain; K10416 dynein light intermediate chain 1, cytosolic	PF05783/5.3E-29/Dynein light intermediate chain (DLIC)	biological_process:GO:0007018//microtubule-based movement;cellular_component:GO:0005868//cytoplasmic dynein complex;molecular_function:GO:0003777//microtubule motor activity;	0.000258886	0.00506	12.0505	-9545.87	-9539.85	5	81L(0.904),111V(0.927),117N(0.802),230Q(0.976),330E(0.826)
CP_GLEAN_10008528	Q9D8W5/9e-152/PSD12_MOUSE 26S proteasome non-ATPase regulatory subunit 12 OS=Mus musculus GN=Psmd12 PE=1 SV=4	maj:MAA_01568/0.0/26S proteasome non-ATPase regulatory subunit 12; K03035 26S proteasome regulatory subunit N5	PF01399/1.6E-22/PCI domain	biological_process:GO:0010388//cullin deneddylation;cellular_component:GO:0008541//proteasome regulatory particle, lid subcomplex;GO:0008180//COP9 signalosome;GO:0034515//proteasome storage granule;	0.00562671	0.047	6.42485	-8836.83	-8833.62	2	220Q(0.958),351C(0.955)
CP_GLEAN_10008543	P38230/1e-97/QOR_YEAST Probable quinone oxidoreductase OS=Saccharomyces cerevisiae (strain ATCC 204508 / S288c) GN=ZTA1 PE=1 SV=1	ncr:NCU04443/3e-138/quinone oxidoreductase; K00344 NADPH2:quinone reductase [EC:1.6.5.5]	PF16884/2.1E-12/N-terminal domain of oxidoreductase	biological_process:GO:0055114//oxidation-reduction process;molecular_function:GO:0016491//oxidoreductase activity;GO:0008270//zinc ion binding;	0.000482164	0.00778	10.8948	-7678.9	-7673.45	12	4S(0.992),8Q(0.967),31G(0.848),64R(0.953),109A(0.887),110L(0.502),114K(0.546),134E(0.528),262N(0.986),276F(0.855),305T(0.639),312T(0.691)
CP_GLEAN_10008549	O74828/3e-117/ESF1_SCHPO Pre-rRNA-processing protein esf1 OS=Schizosaccharomyces pombe (strain 972 / ATCC 24843) GN=esf1 PE=1 SV=1	NA	PF08159/2.2E-13/NUC153 domain	biological_process:GO:0055085//transmembrane transport;cellular_component:GO:0016021//integral component of membrane;GO:0005634//nucleus;	2.5e-09	4.98e-07	34.1907	-13227	-13209.9	14	85D(0.708),118S(0.989),120S(0.988),271V(0.862),381E(0.866),473V(0.601),510R(0.945),526K(0.967),532A(0.718),533D(0.588),539D(0.916),567G(0.848),621G(0.914),624P(0.747)
CP_GLEAN_10008566	Q59WH0/6e-129/ADA2_CANAL Transcriptional adapter 2 OS=Candida albicans (strain SC5314 / ATCC MYA-2876) GN=ADA2 PE=3 SV=1	tre:TRIREDRAFT_123619/0.0/ada2; transcriptional adaptor-like protein; K11314 transcriptional adapter 2-alpha	PF00249/2.0E-8/Myb-like DNA-binding domain	biological_process:GO:0000183//chromatin silencing at rDNA;GO:0016568//chromatin modification;GO:0006348//chromatin silencing at telomere;GO:0071470//cellular response to osmotic stress;GO:0035066//positive regulation of histone acetylation;GO:0010520//regulation of reciprocal meiotic recombination;GO:0006357//regulation of transcription from RNA polymerase II promoter;cellular_component:GO:00056…	0.000121012	0.0028	13.473	-9076.69	-9069.95	3	186S(0.973),284L(0.973),338A(0.962)
CP_GLEAN_10008578	Q09779/5e-140/THO2_SCHPO THO complex subunit 2 OS=Schizosaccharomyces pombe (strain 972 / ATCC 24843) GN=tho2 PE=1 SV=3	maw:MAC_07834/0.0/tho2 protein; K12879 THO complex subunit 2	PF11732/1.8E-27/Transcription- and export-related complex subunit	NA	0.00250258	0.0271	7.87757	-47951.2	-47947.2	13	393T(0.946),536A(0.788),980Q(0.911),1120P(0.881),1390T(0.838),1588G(0.862),1649L(0.930),1654A(0.560),1728Q(0.867),1752S(0.936),1782S(0.970),1821N(0.899),1934L(0.929)
CP_GLEAN_10008671	Q75DK1/3e-37/SEC14_ASHGO SEC14 cytosolic factor OS=Ashbya gossypii (strain ATCC 10895 / CBS 109.51 / FGSC 9923 / NRRL Y-1056) GN=SEC14 PE=3 SV=2	cci:CC1G_03016/2e-27/SEC14 cytosolic factor; K08254 glucan endo-1,3-alpha-glucosidase [EC:3.2.1.59]	PF03765/1.0E-8/CRAL/TRIO, N-terminal domain	NA	0.00263507	0.0283	7.78433	-7817.32	-7813.42	7	87R(0.911),110K(0.636),126P(0.941),330D(0.512),331S(0.976),336D(0.894),352K(0.510)
CP_GLEAN_10008675	G0S6T0/1e-120/POM33_CHATD Nucleoporin POM33 OS=Chaetomium thermophilum (strain DSM 1495 / CBS 144.50 / IMI 039719) GN=POM33 PE=3 SV=1	NA	PF03661/3.4E-27/Uncharacterised protein family (UPF0121)	biological_process:GO:0071790//establishment of spindle pole body localization to nuclear envelope;GO:0006998//nuclear envelope organization;GO:1902408//mitotic cytokinesis, site selection;GO:0071786//endoplasmic reticulum tubular network organization;GO:0051292//nuclear pore complex assembly;GO:0034613//cellular protein localization;cellular_component:GO:0031965//nuclear membrane;GO:0005794//Gol…	0.00472062	0.0417	6.7374	-5476.57	-5473.2	5	6N(0.934),108S(0.969),120C(0.605),183W(0.968),264K(0.842)
CP_GLEAN_10008678	P50897/9e-58/PPT1_HUMAN Palmitoyl-protein thioesterase 1 OS=Homo sapiens GN=PPT1 PE=1 SV=1	ncr:NCU06530/1e-149/palmitoyl-protein thioesterase; K01074 palmitoyl-protein thioesterase [EC:3.1.2.22]	PF02089/9.7E-51/Palmitoyl protein thioesterase	biological_process:GO:0002084//protein depalmitoylation;molecular_function:GO:0008474//palmitoyl-(protein) hydrolase activity;	7.9e-07	5.49e-05	23.0482	-7076.27	-7064.74	14	20H(0.908),50D(0.870),70G(0.896),187L(0.614),219A(0.993),220S(0.689),230E(0.890),247N(0.825),249T(0.916),250E(0.889),257Q(0.932),258T(0.640),259L(0.584),268R(0.599)
CP_GLEAN_10008679	Q5RCE6/2e-23/RL1D1_PONAB Ribosomal L1 domain-containing protein 1 OS=Pongo abelii GN=RSL1D1 PE=2 SV=2	maw:MAC_00242/0.0/electron transfer flavoprotein alpha-subunit; K14775 ribosome biogenesis protein UTP30	PF00687/3.1E-56/Ribosomal protein L1p/L10e family	molecular_function:GO:0003723//RNA binding;	0.00501408	0.0431	6.62989	-6751.26	-6747.95	2	48E(0.974),215S(0.973)
CP_GLEAN_10008683	O74349/3e-67/LTN1_SCHPO E3 ubiquitin-protein ligase listerin OS=Schizosaccharomyces pombe (strain 972 / ATCC 24843) GN=rkr1 PE=3 SV=1	cci:CC1G_15704/8e-31/delta 9-fatty acid desaturase; K00507 stearoyl-CoA desaturase (Delta-9 desaturase) [EC:1.14.19.1]	PF13639/1.4E-8/Ring finger domain	molecular_function:GO:0008270//zinc ion binding;	1.1e-05	0.000426	18.0031	-37341.5	-37332.5	11	6A(0.639),56A(0.731),102R(0.741),185A(0.685),313E(0.986),469A(0.563),568N(0.824),696E(0.958),984V(0.889),1330R(0.943),1335R(0.515)
CP_GLEAN_10008685	P25623/4e-30/SYP1_YEAST Suppressor of yeast profilin deletion OS=Saccharomyces cerevisiae (strain ATCC 204508 / S288c) GN=SYP1 PE=1 SV=3	maj:MAA_08189/0.0/Fes/CIP4 domain-containing protein; K20042 F-BAR domain only protein	PF00611/1.9E-7/Fes/CIP4, and EFC/F-BAR homology domain	NA	0.00478322	0.0417	6.7139	-10867.3	-10864	8	74R(0.672),233T(0.667),235S(0.803),336V(0.900),368V(0.949),398R(0.667),435A(0.602),481K(0.709)
CP_GLEAN_10008715	O74339/1e-60/TAM41_SCHPO Phosphatidate cytidylyltransferase, mitochondrial OS=Schizosaccharomyces pombe (strain 972 / ATCC 24843) GN=tam41 PE=1 SV=3	maw:MAC_00254/0.0/MMP37-like protein; K17807 mitochondrial translocator assembly and maintenance protein 41	PF09139/2.1E-123/Mitochondrial matrix Mmp37	NA	0.00384769	0.0369	7.10303	-9815.21	-9811.66	11	156D(0.708),168L(0.872),322A(0.881),370A(0.695),373A(0.956),376E(0.968),377S(0.985),378K(0.949),379R(0.597),396E(0.641),400I(0.694)
CP_GLEAN_10008719	Q2H0G2/0.0/DCL1_CHAGB Dicer-like protein 1 OS=Chaetomium globosum (strain ATCC 6205 / CBS 148.51 / DSM 1962 / NBRC 6347 / NRRL 1970) GN=DCL1 PE=3 SV=2	vda:VDAG_00471/0.0/RNase3 domain-containing protein; K11592 endoribonuclease Dicer [EC:3.1.26.-]	PF03368/1.6E-18/Dicer dimerisation domain	biological_process:GO:0033562//co-transcriptional gene silencing by RNA interference machinery;GO:1990141//chromatin silencing at centromere outer repeat region;GO:0090502//RNA phosphodiester bond hydrolysis, endonucleolytic;GO:0034613//cellular protein localization;GO:0090052//regulation of chromatin silencing at centromere;GO:0035389//establishment of chromatin silencing at silent mating-type c…	4.33e-06	0.000213	19.7876	-33416.2	-33406.3	15	53G(0.911),204M(0.840),302H(0.843),476D(0.907),554E(0.928),714K(0.536),810S(0.927),838E(0.933),949S(0.864),1093T(0.660),1114A(0.969),1161T(0.879),1176S(0.907),1261A(0.813),1264R(0.591)
CP_GLEAN_10008952	Q7S532/0.0/PALA_NEUCR pH-response regulator protein palA/prr-1 OS=Neurospora crassa (strain ATCC 24698 / 74-OR23-1A / CBS 708.71 / DSM 1257 / FGSC 987) GN=prr-1 PE=3 SV=2	maj:MAA_08318/0.0/pH-response regulator protein palA/RIM20; K12200 programmed cell death 6-interacting protein	PF03097/1.3E-115/BRO1-like domain	NA	1.43e-05	0.000539	17.5054	-11502.9	-11494.1	8	17A(0.938),46T(0.906),73D(0.660),131R(0.720),285G(0.735),300Q(0.967),350Y(0.777),466Q(0.739)
CP_GLEAN_10009083	Q8VYW6/2e-38/GAGT1_ARATH Gamma-glutamyltranspeptidase 1 OS=Arabidopsis thaliana GN=GGT1 PE=2 SV=1	tre:TRIREDRAFT_5645/0.0/lincomycin-condensing protein; K00681 gamma-glutamyltranspeptidase / glutathione hydrolase [EC:2.3.2.2 3.4.19.13]	PF01019/3.6E-144/Gamma-glutamyltranspeptidase	biological_process:GO:0006749//glutathione metabolic process;cellular_component:GO:0016021//integral component of membrane;molecular_function:GO:0003840//gamma-glutamyltransferase activity;	3.13e-05	0.000954	16.0201	-11604.6	-11596.6	14	1P(0.959),2L(0.935),4S(0.965),5S(0.956),60C(0.927),73W(0.817),91A(0.927),94T(0.958),96D(0.744),205M(0.840),216A(0.893),269R(0.772),462L(0.905),568G(0.540)
CP_GLEAN_10009087	Q55BZ4/1e-73/PCY2_DICDI Ethanolamine-phosphate cytidylyltransferase OS=Dictyostelium discoideum GN=pctA PE=1 SV=1	maj:MAA_08065/0.0/Rossmann-like alpha/beta/alpha sandwich fold protein; K00967 ethanolamine-phosphate cytidylyltransferase [EC:2.7.7.14]	PF01467/7.4E-18/Cytidylyltransferase-like	cellular_component:GO:0044424//intracellular part;	0.000474932	0.0077	10.9228	-6865.26	-6859.8	6	18L(0.841),51V(0.780),61E(0.772),122C(0.781),165M(0.523),257A(0.772)
CP_GLEAN_10009148	Q5B4Z3/0.0/SEPH_EMENI Cytokinesis protein sepH OS=Emericella nidulans (strain FGSC A4 / ATCC 38163 / CBS 112.46 / NRRL 194 / M139) GN=sepH PE=3 SV=2	cal:CaO19.11029/2e-75/CDC15; MAPKKK essential for late nuclear division; K06683 cell division control protein CDC15 [EC:2.7.11.1]	PF00069/3.2E-65/Protein kinase domain	biological_process:GO:0006468//protein phosphorylation;molecular_function:GO:0004672//protein kinase activity;GO:0005524//ATP binding;	0.00190051	0.0218	8.37651	-21648.4	-21644.2	5	182R(0.508),554E(0.890),969A(0.942),1010T(0.910),1011A(0.869)
CP_GLEAN_10009157	O60119/2e-22/YH75_SCHPO Vesicle-associated membrane protein-associated protein C16G5.05c OS=Schizosaccharomyces pombe (strain 972 / ATCC 24843) GN=SPBC16G5.05c PE=1 SV=1	pco:PHACADRAFT_194936/8e-13/hypothetical protein; K05658 ATP-binding cassette, subfamily B (MDR/TAP), member 1 [EC:3.6.3.44]	PF00635/1.3E-16/MSP (Major sperm protein) domain	cellular_component:GO:0005789//endoplasmic reticulum membrane;GO:0016021//integral component of membrane;	0.00388394	0.0371	7.08622	-6250.68	-6247.14	3	39K(0.991),145P(0.926),211K(0.964)
CP_GLEAN_10009161	P49148/5e-36/RLA1_ALTAL 60S acidic ribosomal protein P1 OS=Alternaria alternata GN=ALTA12 PE=1 SV=1	aor:AOR_1_848164/2e-33/AO090001000485; 60S acidic ribosomal protein P1; K02942 large subunit ribosomal protein LP1	PF00428/3.3E-24/60s Acidic ribosomal protein	biological_process:GO:0006414//translational elongation;cellular_component:GO:0005840//ribosome;molecular_function:GO:0003735//structural constituent of ribosome;	0.00171951	0.0205	8.55855	-1790.67	-1786.39	2	6L(0.963),28Q(0.984)
CP_GLEAN_10009214	P48503/3e-38/QCR8_NEUCR Cytochrome b-c1 complex subunit 8 OS=Neurospora crassa (strain ATCC 24698 / 74-OR23-1A / CBS 708.71 / DSM 1257 / FGSC 987) GN=qcr-8 PE=1 SV=1	maw:MAC_09238/1e-42/ubiquinol-cytochrome-C oxidoreductase complex III subunit VIII; K00418 ubiquinol-cytochrome c reductase subunit 8	PF02939/3.6E-33/UcrQ family	biological_process:GO:1902600//hydrogen ion transmembrane transport;cellular_component:GO:0016021//integral component of membrane;molecular_function:GO:0008121//ubiquinol-cytochrome-c reductase activity;	1.24e-06	7.63e-05	22.1769	-2043.07	-2031.98	21	2R(0.930),3P(0.977),4T(0.964),5Q(0.958),9G(0.735),11G(0.992),14P(0.993),15K(0.771),17G(0.984),19W(0.989),21G(0.994),22D(0.996),24F(0.994),38S(0.957),39A(0.616),49A(0.916),70P(0.544),71M(0.589),77L(0.777),89N(0.938),98A(0.641)
CP_GLEAN_10009221	P00958/0.0/SYMC_YEAST Methionine--tRNA ligase, cytoplasmic OS=Saccharomyces cerevisiae (strain ATCC 204508 / S288c) GN=MES1 PE=1 SV=4	maw:MAC_07536/0.0/methionyl-tRNA synthetase; K01874 methionyl-tRNA synthetase [EC:6.1.1.10]	PF09334/6.8E-149/tRNA synthetases class I (M)	biological_process:GO:0006431//methionyl-tRNA aminoacylation;cellular_component:GO:0005737//cytoplasm;molecular_function:GO:0005524//ATP binding;GO:0004825//methionine-tRNA ligase activity;	0.000118515	0.00276	13.5121	-11806.2	-11799.4	7	159S(0.825),195K(0.909),211L(0.771),310C(0.898),436K(0.573),466E(0.574),514I(0.883)
CP_GLEAN_10009258	A3KMX0/7e-135/ER6L2_BOVIN DNA excision repair protein ERCC-6-like 2 OS=Bos taurus GN=ERCC6L2 PE=2 SV=3	maj:MAA_03082/0.0/SNF2 superfamily RAD26-like protein; K20098 DNA excision repair protein ERCC-6-like 2 [EC:3.6.4.-]	PF00176/1.3E-48/SNF2 family N-terminal domain	molecular_function:GO:0005524//ATP binding;	0.00495106	0.0427	6.65242	-19726.9	-19723.6	13	56D(0.559),255G(0.758),735I(0.734),765A(0.960),766T(0.963),770Q(0.979),772S(0.979),773N(0.970),774Q(0.984),775P(0.910),903K(0.942),906K(0.672),908S(0.655)
CP_GLEAN_10009317	NA	tml:GSTUM_00005530001/6e-29/hypothetical protein; K06316 oligosaccharide translocation protein RFT1	PF02100/4.3E-42/Ornithine decarboxylase antizyme	biological_process:GO:0043086//negative regulation of catalytic activity;molecular_function:GO:0008073//ornithine decarboxylase inhibitor activity;	0.0036482	0.0355	7.19851	-5104.91	-5101.31	7	1M(0.765),4I(0.838),6K(0.788),10N(0.511),11S(0.686),12S(0.846),105D(0.589)
CP_GLEAN_10009319	O13944/3e-114/YEH1_SCHPO Oxysterol-binding protein homolog C23H4.01c OS=Schizosaccharomyces pombe (strain 972 / ATCC 24843) GN=SPAC23H4.01c PE=1 SV=2	maj:MAA_03041/0.0/oxysterol binding protein; K20463 oxysterol-binding protein-related protein 3/6/7	PF15409/1.1E-36/Pleckstrin homology domain	biological_process:GO:0006810//transport;cellular_component:GO:0016021//integral component of membrane;	0.00125929	0.0164	9.12705	-9134.35	-9129.79	6	135Q(0.842),145G(0.594),146G(0.517),161A(0.959),162I(0.959),343D(0.731)
CP_GLEAN_10009346	Q9P7S9/2e-14/IES4_SCHPO INO80 complex subunit 4 OS=Schizosaccharomyces pombe (strain 972 / ATCC 24843) GN=ies4 PE=1 SV=1	NA	PF08193/7.9E-83/INO80 complex subunit Ies4	NA	0.00862532	0.064	5.67069	-3188.48	-3185.65	3	82V(0.542),92P(0.750),96P(0.944)
CP_GLEAN_10009354	NA	maw:MAC_03815/3e-115/haloacid dehalogenase, type II; K01560 2-haloacid dehalogenase [EC:3.8.1.2]	PF13419/5.1E-18/Haloacid dehalogenase-like hydrolase	molecular_function:GO:0016787//hydrolase activity;	0.00197615	0.0224	8.3056	-5791.49	-5787.34	14	49S(0.665),54L(0.543),74T(0.992),78N(0.808),94S(0.995),105D(0.888),114E(0.939),131D(0.945),133L(0.581),168F(0.605),182T(0.917),184L(0.966),189A(0.975),227E(0.753)
CP_GLEAN_10009369	O94242/9e-97/SYDM_SCHPO Aspartate--tRNA ligase, mitochondrial OS=Schizosaccharomyces pombe (strain 972 / ATCC 24843) GN=msd1 PE=3 SV=1	maj:MAA_08085/0.0/aspartyl-tRNA synthetase; K01876 aspartyl-tRNA synthetase [EC:6.1.1.12]	PF00152/1.5E-74/tRNA synthetases class II (D, K and N)	biological_process:GO:0070146//mitochondrial aspartyl-tRNA aminoacylation;cellular_component:GO:0005739//mitochondrion;molecular_function:GO:0005524//ATP binding;GO:0004815//aspartate-tRNA ligase activity;	3.48e-09	6.17e-07	33.5477	-14119	-14102.2	16	14L(0.862),73D(0.821),111K(0.752),179L(0.572),184Q(0.951),187T(0.933),208M(0.598),332S(0.972),353N(0.558),355P(0.969),356D(0.810),385D(0.835),516R(0.559),522T(0.977),587S(0.888),601K(0.796)
CP_GLEAN_10009392	Q7SEY9/0.0/ERO1_NEUCR Endoplasmic reticulum oxidoreductin-1 OS=Neurospora crassa (strain ATCC 24698 / 74-OR23-1A / CBS 708.71 / DSM 1257 / FGSC 987) GN=ero-1 PE=3 SV=1	NA	PF04137/5.4E-130/Endoplasmic Reticulum Oxidoreductin 1 (ERO1)	biological_process:GO:0055114//oxidation-reduction process;cellular_component:GO:0005783//endoplasmic reticulum;molecular_function:GO:0003756//protein disulfide isomerase activity;GO:0016671//oxidoreductase activity, acting on a sulfur group of donors, disulfide as acceptor;	0.00495527	0.0427	6.65091	-11105.6	-11102.3	12	40A(0.629),44T(0.923),106E(0.973),208Q(0.957),236A(0.962),306F(0.874),328G(0.966),339P(0.894),357A(0.891),430K(0.852),455R(0.940),479N(0.754)
CP_GLEAN_10009403	O13755/3e-165/OSM1_SCHPO Fumarate reductase OS=Schizosaccharomyces pombe (strain 972 / ATCC 24843) GN=osm1 PE=3 SV=1	lth:KLTH0C03146g/6e-108/KLTH0C03146p; K18561 FAD-dependent fumarate reductase [EC:1.3.8.-]	PF00890/3.4E-86/FAD binding domain	biological_process:GO:0055114//oxidation-reduction process;molecular_function:GO:0000104//succinate dehydrogenase activity;	1.38e-07	1.19e-05	26.4134	-5869.82	-5856.62	8	3P(0.985),98K(0.999),173K(0.998),266Q(0.646),270Q(0.983),322K(0.930),337D(0.996),399Q(0.981)
CP_GLEAN_10009439	Q9JHB5/1e-24/TSNAX_RAT Translin-associated protein X OS=Rattus norvegicus GN=Tsnax PE=1 SV=1	NA	PF01997/2.3E-59/Translin family	molecular_function:GO:0043565//sequence-specific DNA binding;	0.000593473	0.00916	10.5106	-4589.37	-4584.12	4	27E(0.949),64D(0.894),94I(0.748),102S(0.977)
CP_GLEAN_10009449	Q9DE07/1e-11/NBN_CHICK Nibrin OS=Gallus gallus GN=NBN PE=1 SV=1	yli:YALI0E02508g/3e-11/YALI0E02508p; K10868 DNA repair protein XRS2	PF16508/6.8E-37/Second BRCT domain on Nijmegen syndrome breakage protein	NA	0.000241887	0.00489	12.1772	-16814.3	-16808.3	40	33G(0.937),37V(0.546),55F(0.627),108H(0.922),130S(0.525),134A(0.502),170T(0.975),188L(0.761),250A(0.509),254T(0.803),260L(0.530),262G(0.521),266K(0.865),322A(0.922),354Q(0.982),355P(0.512),356P(0.772),359L(0.995),364W(0.882),370E(0.984),372E(0.950),373R(0.778),377K(0.926),379W(0.868),382W(0.988),384A(0.975),385S(0.606),386S(0.988),387G(0.537),388N(0.976),390L(0.915),391M(0.960),393L(0.669),394S(0…
CP_GLEAN_10009531	P78813/7e-105/YCTB_SCHPO ENTH domain-containing protein C794.11c OS=Schizosaccharomyces pombe (strain 972 / ATCC 24843) GN=SPCC794.11c PE=1 SV=2	maj:MAA_05235/0.0/epsin-3; K12471 epsin	PF01417/1.3E-44/ENTH domain	NA	0.000214316	0.00446	12.4031	-8019.88	-8013.68	11	22A(0.807),120S(0.966),208A(0.944),225S(0.965),232Q(0.991),267A(0.925),275N(0.618),303Q(0.980),314K(0.931),315P(0.960),318S(0.764)
CP_GLEAN_10009569	O14141/2e-61/YEW3_SCHPO Maf-like protein C3G6.03c OS=Schizosaccharomyces pombe (strain 972 / ATCC 24843) GN=SPAC3G6.03c PE=1 SV=2	maj:MAA_05142/6e-153/Maf-like protein; K06287 septum formation protein	PF02545/3.8E-49/Maf-like protein	cellular_component:GO:0005829//cytosol;GO:0005634//nucleus;molecular_function:GO:0016740//transferase activity;	0.00103792	0.0144	9.48124	-5056.37	-5051.63	3	40T(0.916),115A(0.976),243E(0.991)
CP_GLEAN_10009587	O74949/5e-82/YJBC_SCHPO Uncharacterized protein C553.12c OS=Schizosaccharomyces pombe (strain 972 / ATCC 24843) GN=SPCC553.12c PE=4 SV=2	NA	PF12832/7.8E-14/MFS_1 like family	cellular_component:GO:0016021//integral component of membrane;	0.00336964	0.0338	7.34118	-9205.23	-9201.56	7	116S(0.976),156S(0.974),189P(0.963),333I(0.837),337L(0.911),345G(0.952),367A(0.795)
CP_GLEAN_10009602	Q00858/0.0/CGPB_FUSSO Cutinase gene palindrome-binding protein OS=Fusarium solani subsp. pisi PE=2 SV=1	afm:AFUA_3G05780/7e-08/GATA transcription factor LreA (EC:2.7.1.-); K14858 pre-rRNA-processing protein SRD1	PF08447/2.0E-13/PAS fold	biological_process:GO:0006355//regulation of transcription, DNA-templated;cellular_component:GO:0005634//nucleus;molecular_function:GO:0008270//zinc ion binding;GO:0003700//sequence-specific DNA binding transcription factor activity;GO:0043565//sequence-specific DNA binding;	0.000988832	0.0139	9.57015	-8075.62	-8070.84	14	8V(0.653),101G(0.924),115L(0.982),151Y(0.976),194G(0.913),228N(0.951),345T(0.903),347S(0.993),348F(0.978),349V(0.946),350L(0.973),351T(0.930),354A(0.906),355R(0.921)
CP_GLEAN_10009611	O00219/4e-08/HYAS3_HUMAN Hyaluronan synthase 3 OS=Homo sapiens GN=HAS3 PE=2 SV=3	NA	PF13641/2.8E-22/Glycosyltransferase like family 2	cellular_component:GO:0016021//integral component of membrane;molecular_function:GO:0016740//transferase activity;	0.00475127	0.0417	6.72585	-9247.6	-9244.24	6	41S(0.955),113N(0.529),164D(0.572),165K(0.628),337L(0.522),394Y(0.937)
CP_GLEAN_10009619	Q2HCV1/0.0/PESC_CHAGB Pescadillo homolog OS=Chaetomium globosum (strain ATCC 6205 / CBS 148.51 / DSM 1962 / NBRC 6347 / NRRL 1970) GN=NOP7 PE=3 SV=1	cmt:CCM_00052/0.0/pescadillo; K14843 pescadillo	PF06732/1.9E-122/Pescadillo N-terminus	biological_process:GO:0044786//cell cycle DNA replication;GO:0000466//maturation of 5.8S rRNA from tricistronic rRNA transcript (SSU-rRNA, 5.8S rRNA, LSU-rRNA);GO:0000463//maturation of LSU-rRNA from tricistronic rRNA transcript (SSU-rRNA, 5.8S rRNA, LSU-rRNA);GO:0000462//maturation of SSU-rRNA from tricistronic rRNA transcript (SSU-rRNA, 5.8S rRNA, LSU-rRNA);cellular_component:GO:0005654//nucleo…	0.00993647	0.0707	5.42302	-11507.3	-11504.5	5	54S(0.945),419V(0.505),523E(0.745),539E(0.891),583A(0.865)
CP_GLEAN_10009639	NA	NA	PF08213/3.7E-10/Mitochondrial domain of unknown function (DUF1713)	biological_process:GO:0006355//regulation of transcription, DNA-templated;cellular_component:GO:0005634//nucleus;molecular_function:GO:0046872//metal ion binding;GO:0003700//sequence-specific DNA binding transcription factor activity;GO:0003676//nucleic acid binding;	0.00303062	0.0317	7.53201	-6910.07	-6906.31	5	49S(0.991),81S(0.920),126A(0.931),149Q(0.980),154D(0.524)
CP_GLEAN_10009651	Q12163/2e-17/NBP2_YEAST NAP1-binding protein 2 OS=Saccharomyces cerevisiae (strain ATCC 204508 / S288c) GN=NBP2 PE=1 SV=1	NA	PF00018/6.0E-9/SH3 domain	NA	0.000706854	0.0105	10.1878	-8411.74	-8406.65	3	67G(0.855),128Q(0.990),341D(0.938)
CP_GLEAN_10009654	D4B1R0/0.0/GCP1_ARTBC Probable glutamate carboxypeptidase ARB_02390 OS=Arthroderma benhamiae (strain ATCC MYA-4681 / CBS 112371) GN=ARB_02390 PE=1 SV=1	maj:MAA_00651/0.0/Transferrin receptor-like, dimerization domain protein; K01301 N-acetylated-alpha-linked acidic dipeptidase [EC:3.4.17.21]	PF04389/5.6E-19/Peptidase family M28	biological_process:GO:0006508//proteolysis;cellular_component:GO:0016021//integral component of membrane;molecular_function:GO:0004180//carboxypeptidase activity;	5.19e-05	0.00141	15.0654	-16247.1	-16239.6	14	13Y(0.925),33L(0.904),82Y(0.876),128K(0.764),242S(0.962),303Q(0.836),342T(0.781),366L(0.508),387S(0.974),480H(0.892),485L(0.504),546N(0.736),592Y(0.881),597N(0.838)
CP_GLEAN_10009668	Q9US10/6e-56/YK68_SCHPO Uncharacterized membrane protein C6F6.13c OS=Schizosaccharomyces pombe (strain 972 / ATCC 24843) GN=SPAC607.08c PE=3 SV=1	ssl:SS1G_12859/2e-41/hypothetical protein; K14773 U3 small nucleolar RNA-associated protein 23	PF05277/8.0E-6/Protein of unknown function (DUF726)	cellular_component:GO:0016020//membrane;	0.000124064	0.00285	13.4262	-14930.9	-14924.2	9	16N(0.592),116L(0.862),215Q(0.930),352F(0.922),400L(0.839),436A(0.808),492E(0.539),506E(0.728),571P(0.729)
CP_GLEAN_10009680	P53252/1e-146/PIL1_YEAST Sphingolipid long chain base-responsive protein PIL1 OS=Saccharomyces cerevisiae (strain ATCC 204508 / S288c) GN=PIL1 PE=1 SV=1	ela:UCREL1_5432/9e-62/putative ubiquinone biosynthesis monooxygenase coq6 protein; K06126 ubiquinone biosynthesis monooxygenase Coq6 [EC:1.14.13.-]	PF13805/2.2E-126/Eisosome component PIL1	NA	0.00286107	0.0302	7.63578	-5596.86	-5593.05	1	321E(0.984)
CP_GLEAN_10009706	Q8IXQ4/3e-10/GPAM1_HUMAN GPALPP motifs-containing protein 1 OS=Homo sapiens GN=GPALPP1 PE=1 SV=1	NA	PF12572/3.4E-46/Protein of unknown function (DUF3752)	NA	7.27e-08	7.26e-06	27.6507	-6332.76	-6318.94	8	44D(0.990),55S(0.990),59A(0.986),61P(0.971),68S(0.899),94R(0.652),120R(0.967),245S(0.993)
CP_GLEAN_10009711	Q5ZLD7/2e-119/VPS53_CHICK Vacuolar protein sorting-associated protein 53 homolog OS=Gallus gallus GN=VPS53 PE=2 SV=1	tre:TRIREDRAFT_122708/0.0/Golgi-associated retrograde protein complex component; K20299 vacuolar protein sorting-associated protein 53	PF04100/1.4E-104/Vps53-like, N-terminal	NA	0.000193812	0.00419	12.5909	-14299.4	-14293.1	4	436G(0.920),553P(0.862),641S(0.973),698N(0.904)
CP_GLEAN_10009716	P11913/0.0/MPPB_NEUCR Mitochondrial-processing peptidase subunit beta OS=Neurospora crassa (strain ATCC 24698 / 74-OR23-1A / CBS 708.71 / DSM 1257 / FGSC 987) GN=pep PE=1 SV=1	cmt:CCM_05428/0.0/mitochondrial processing peptidase beta subunit; K17732 mitochondrial-processing peptidase subunit beta [EC:3.4.24.64]	PF05193/7.0E-39/Peptidase M16 inactive domain	biological_process:GO:0006508//proteolysis;molecular_function:GO:0046872//metal ion binding;GO:0004222//metalloendopeptidase activity;	5.55e-15	5.91e-12	59.7016	-5982.62	-5952.77	31	2A(0.586),4R(0.573),5R(0.921),7A(0.997),8L(0.689),10L(0.995),11S(0.994),12Q(0.987),14L(0.930),15R(0.791),17R(0.852),18A(0.586),19G(0.998),21A(0.931),23R(0.791),24R(0.949),26F(0.999),27A(0.977),29P(0.999),33G(0.999),35T(0.984),36Q(0.989),37T(0.516),38T(0.604),39T(0.896),40L(0.869),41K(0.999),42N(0.982),43G(0.849),44L(0.969),45T(0.803)
CP_GLEAN_10009749	P80667/7e-69/PEX13_YEAST Peroxisomal membrane protein PAS20 OS=Saccharomyces cerevisiae (strain ATCC 204508 / S288c) GN=PEX13 PE=1 SV=1	maj:MAA_00744/7e-170/Src like protein; K13344 peroxin-13	PF04088/1.6E-48/Peroxin 13, N-terminal region	NA	8.27e-05	0.00207	14.1878	-7876.75	-7869.66	8	17S(0.781),86Y(0.999),114N(0.885),171S(0.957),190T(0.934),261V(0.973),262V(0.907),263A(0.983)
CP_GLEAN_10009777	P20107/2e-47/ZRC1_YEAST Zinc/cadmium resistance protein OS=Saccharomyces cerevisiae (strain ATCC 204508 / S288c) GN=ZRC1 PE=1 SV=2	maw:MAC_00350/0.0/zinc homeostasis factor 1; K14688 solute carrier family 30 (zinc transporter), member 1	PF01545/6.9E-49/Cation efflux family	NA	5.88e-08	6.26e-06	28.0614	-10501.7	-10487.6	11	1A(0.777),13A(0.793),105E(0.920),117C(0.928),121F(0.959),163V(0.980),202R(0.591),214D(0.957),237S(0.524),306L(0.881),318A(0.873)
CP_GLEAN_10009786	O00103/7e-75/UBC11_SCHPO Ubiquitin-conjugating enzyme E2-20 kDa OS=Schizosaccharomyces pombe (strain 972 / ATCC 24843) GN=ubc11 PE=3 SV=1	vda:VDAG_00977/2e-112/ubiquitin-conjugating enzyme; K06688 ubiquitin-conjugating enzyme E2 C [EC:2.3.2.23]	PF00179/1.3E-47/Ubiquitin-conjugating enzyme	molecular_function:GO:0005524//ATP binding;	0.00799198	0.0611	5.80464	-2675.88	-2672.97	4	20Q(0.950),36S(0.983),62D(0.714),164Q(0.975)
CP_GLEAN_10009801	Q32KJ2/6e-35/ARSK_RAT Arylsulfatase K OS=Rattus norvegicus GN=Arsk PE=2 SV=1	aor:AOR_1_824154/0.0/AO090003000469; choline sulfatase; K01133 choline-sulfatase [EC:3.1.6.6]	PF12411/1.3E-25/Choline sulfatase enzyme C terminal	biological_process:GO:0008152//metabolic process;molecular_function:GO:0008484//sulfuric ester hydrolase activity;	0.00106158	0.0146	9.43989	-11063.7	-11059	9	4D(0.901),7S(0.799),13P(0.847),20E(0.539),205C(0.741),324K(0.919),493Q(0.654),519A(0.516),522N(0.597)
CP_GLEAN_10009812	P22194/1e-89/SDS22_SCHPO Protein phosphatase 1 regulatory subunit SDS22 OS=Schizosaccharomyces pombe (strain 972 / ATCC 24843) GN=sds22 PE=1 SV=2	ncr:NCU08385/0.0/protein phosphatase PP1 regulatory subunit sds22; K17550 protein phosphatase 1 regulatory subunit 7	PF12799/4.1E-8/Leucine Rich repeats (2 copies)	NA	9.26e-06	0.000375	18.3353	-7605.86	-7596.7	7	56A(0.803),112V(0.890),222N(0.716),227W(0.951),273A(0.851),286N(0.791),374L(0.782)
CP_GLEAN_10009896	Q10350/2e-25/YDA8_SCHPO Uncharacterized protein C1F12.08 OS=Schizosaccharomyces pombe (strain 972 / ATCC 24843) GN=SPAC1F12.08 PE=4 SV=2	yli:YALI0D19426g/5e-30/YALI0D19426p; K02201 pantetheine-phosphate adenylyltransferase [EC:2.7.7.3]	PF01467/2.0E-5/Cytidylyltransferase-like	biological_process:GO:0015937//coenzyme A biosynthetic process;cellular_component:GO:0005634//nucleus;GO:1990143//CoA-synthesizing protein complex;molecular_function:GO:0003824//catalytic activity;	0.0043574	0.0401	6.88036	-9618.22	-9614.78	4	103P(0.953),167D(0.983),204N(0.654),275F(0.941)
CP_GLEAN_10009916	O74502/0.0/MSH6_SCHPO DNA mismatch repair protein msh6 OS=Schizosaccharomyces pombe (strain 972 / ATCC 24843) GN=msh6 PE=1 SV=1	maw:MAC_02355/0.0/DNA mismatch repair protein msh6; K08737 DNA mismatch repair protein MSH6	PF05190/2.1E-12/MutS family domain IV	biological_process:GO:0036297//interstrand cross-link repair;GO:0000710//meiotic mismatch repair;GO:0043570//maintenance of DNA repeat elements;cellular_component:GO:0005829//cytosol;GO:0032301//MutSalpha complex;molecular_function:GO:0032138//single base insertion or deletion binding;GO:0005524//ATP binding;GO:0032137//guanine/thymine mispair binding;GO:0000400//four-way junction DNA binding;GO:…	0.0095414	0.0685	5.49391	-22307.4	-22304.6	7	11S(0.969),66S(0.911),444R(0.719),537R(0.808),578P(0.749),584N(0.906),833A(0.945)
CP_GLEAN_10009920	NA	NA	PF13921/6.0E-6/Myb-like DNA-binding domain	NA	0.00864976	0.064	5.66573	-5097.6	-5094.77	6	61P(0.845),78R(0.957),87L(0.949),132S(0.713),133A(0.993),224S(0.930)
CP_GLEAN_10009925	O42633/1e-129/FAT1_COCHE Fatty acid transporter protein OS=Cochliobolus heterostrophus GN=FAT1 PE=3 SV=1	ani:AN2621.2/1e-09/ACVS_EMENI N-(5-amino-5-carboxypentanoyl)-L-cysteinyl-D-valine synthase (Delta-(L-alpha-aminoadipyl)-L-cysteinyl-D-valine synthetase) (ACV synthetase) (ACVS); K12743 N-(5-amino-5-carboxypentanoyl)-L-cysteinyl-D-valine synthase [EC:6.3.2.26]	PF00501/2.8E-67/AMP-binding enzyme	biological_process:GO:0006633//fatty acid biosynthetic process;GO:0001676//long-chain fatty acid metabolic process;cellular_component:GO:0044444//cytoplasmic part;GO:0043231//intracellular membrane-bounded organelle;molecular_function:GO:0004467//long-chain fatty acid-CoA ligase activity;	1.42e-08	2.07e-06	30.8109	-12713.4	-12698	17	1M(0.997),2P(0.973),26W(0.971),37K(0.902),68N(0.883),168E(0.816),192T(0.891),202R(0.581),210M(0.870),234I(0.901),239M(0.878),270A(0.525),355N(0.604),375W(0.893),421A(0.865),460A(0.809),481G(0.904)
CP_GLEAN_10010019	Q04344/4e-27/HNT1_YEAST Hit family protein 1 OS=Saccharomyces cerevisiae (strain ATCC 204508 / S288c) GN=HNT1 PE=1 SV=2	pic:PICST_42119/2e-23/HNT1; protein kinase C inhibitor-I, histidine triad nucleotide-binding protein-like protein (EC:3.6.1.17); K01518 bis(5'-nucleosidyl)-tetraphosphatase [EC:3.6.1.17]	PF01230/5.3E-6/HIT domain	molecular_function:GO:0003824//catalytic activity;	8.39e-08	8.13e-06	27.3715	-2549.37	-2535.69	34	4S(0.999),5G(0.999),6A(0.999),7L(0.969),8V(0.784),9A(0.996),10S(1.000),11Q(0.999),12L(0.999),13N(0.639),14V(0.995),15T(0.685),16F(0.765),17V(0.999),19L(0.862),20Q(0.835),21P(0.998),23S(0.981),24L(0.979),25N(0.966),28P(0.517),29S(0.999),30C(0.997),31S(0.938),32T(0.752),33T(0.988),34T(0.809),35R(0.998),36T(0.999),37E(0.991),38Q(0.998),84R(0.528),108G(0.521),110E(0.814)
CP_GLEAN_10010054	O14281/1e-110/YETC_SCHPO Uncharacterized mitochondrial carrier C8C9.12c OS=Schizosaccharomyces pombe (strain 972 / ATCC 24843) GN=SPAC8C9.12c PE=3 SV=1	maw:MAC_00116/0.0/mitoferrin-1; K15113 solute carrier family 25 (mitochondrial iron transporter), member 28/37	PF00153/7.0E-21/Mitochondrial carrier protein	biological_process:GO:0055085//transmembrane transport;cellular_component:GO:0016021//integral component of membrane;	0.00846315	0.0633	5.704	-5041.54	-5038.69	3	1A(0.930),50H(0.604),239Q(0.514)
CP_GLEAN_10010076	P52918/1e-115/MSN5_YEAST Protein MSN5 OS=Saccharomyces cerevisiae (strain ATCC 204508 / S288c) GN=MSN5 PE=1 SV=1	maj:MAA_04506/0.0/Armadillo-type fold domain containing protein; K14289 exportin-5	PF08389/2.2E-5/Exportin 1-like protein	biological_process:GO:0006611//protein export from nucleus;GO:0071528//tRNA re-export from nucleus;cellular_component:GO:0005737//cytoplasm;molecular_function:GO:0008536//Ran GTPase binding;	0.000115134	0.00273	13.5664	-25722.9	-25716.1	11	213H(0.944),327D(0.923),339L(0.892),363D(0.918),431E(0.922),441M(0.513),663N(0.601),726N(0.978),830A(0.893),1147A(0.924),1154G(0.746)
CP_GLEAN_10010081	O74771/4e-35/DIP1_SCHPO Protein dip1 OS=Schizosaccharomyces pombe (strain 972 / ATCC 24843) GN=dip1 PE=3 SV=2	npa:UCRNP2_1441/4e-95/putative translation repressor antiviral protein ski3 protein; K12600 superkiller protein 3	PF09431/2.5E-50/Protein of unknown function (DUF2013)	NA	0.000273131	0.00525	11.9507	-10305.4	-10299.5	6	24V(0.879),79V(0.983),119D(0.769),131N(0.935),410E(0.760),411A(0.754)
CP_GLEAN_10010085	P40483/2e-123/YIK8_YEAST Putative zinc metalloproteinase YIL108W OS=Saccharomyces cerevisiae (strain ATCC 204508 / S288c) GN=YIL108W PE=1 SV=1	NA	PF12044/5.5E-153/Putative peptidase family	NA	0.00105252	0.0145	9.45561	-15124.5	-15119.7	22	46Q(0.520),117V(0.924),118Y(0.998),119Q(0.995),121V(0.879),126G(0.974),128V(0.985),129G(0.981),131P(0.784),133G(0.972),138F(0.925),141L(0.894),143K(0.976),165S(0.945),208I(0.955),258A(0.928),265Q(0.986),283L(0.937),435V(0.856),587K(0.750),602V(0.911),610Q(0.935)
CP_GLEAN_10010163	Q6NUQ1/4e-17/RINT1_HUMAN RAD50-interacting protein 1 OS=Homo sapiens GN=RINT1 PE=1 SV=1	maj:MAA_04586/0.0/RINT-1 family protein; K20474 RAD50-interacting protein 1	PF04437/3.4E-159/RINT-1 / TIP-1 family	biological_process:GO:0048193//Golgi vesicle transport;cellular_component:GO:0005783//endoplasmic reticulum;	1.42e-07	1.2e-05	26.3514	-16918.6	-16905.5	25	5T(0.907),26E(0.932),36N(0.665),62S(0.515),63L(0.577),64Q(0.727),71N(0.920),82Q(0.906),172E(0.857),184A(0.558),346T(0.560),364N(0.910),379D(0.947),387S(0.572),397M(0.599),398E(0.889),421A(0.546),469A(0.928),488L(0.538),542D(0.607),553D(0.955),627R(0.515),710A(0.546),714G(0.587),719Q(0.835)
CP_GLEAN_10010206	O74957/2e-114/AGO1_SCHPO Protein argonaute OS=Schizosaccharomyces pombe (strain 972 / ATCC 24843) GN=ago1 PE=1 SV=1	maw:MAC_07464/0.0/eukaryotic translation initiation factor 2c; K11593 eukaryotic translation initiation factor 2C	PF16486/8.4E-14/N-terminal domain of argonaute	molecular_function:GO:0003676//nucleic acid binding;	1.26e-07	1.12e-05	26.585	-20881.5	-20868.2	19	56N(0.910),57E(0.885),108G(0.730),132Q(0.718),163H(0.668),201T(0.641),202R(0.949),203T(0.988),228N(0.772),246V(0.813),255E(0.556),288M(0.935),311N(0.703),439W(0.865),508I(0.675),637A(0.724),676L(0.642),682E(0.947),692L(0.759)
CP_GLEAN_10010221	P22279/1e-31/RAS2_MUCCL Ras-like protein 2 OS=Mucor circinelloides f. lusitanicus GN=RAS2 PE=2 SV=2	clu:CLUG_05147/3e-32/similar to Ras2 protein; K07827 GTPase KRas	PF00071/4.0E-25/Ras family	biological_process:GO:0007264//small GTPase mediated signal transduction;cellular_component:GO:0005622//intracellular;molecular_function:GO:0005525//GTP binding;	0.00124061	0.0163	9.15439	-2420.67	-2416.1	4	9V(0.992),80R(0.933),117N(0.562),121V(0.641)
CP_GLEAN_10010254	Q7S519/0.0/EIF3E_NEUCR Eukaryotic translation initiation factor 3 subunit E OS=Neurospora crassa (strain ATCC 24698 / 74-OR23-1A / CBS 708.71 / DSM 1257 / FGSC 987) GN=int-6 PE=3 SV=1	maw:MAC_09482/0.0/eukaryotic translation initiation factor 3 subunit 6; K03250 translation initiation factor 3 subunit E	PF09440/2.1E-43/eIF3 subunit 6 N terminal domain	biological_process:GO:0006446//regulation of translational initiation;GO:0001731//formation of translation preinitiation complex;cellular_component:GO:0033290//eukaryotic 48S preinitiation complex;GO:0005852//eukaryotic translation initiation factor 3 complex;GO:0016282//eukaryotic 43S preinitiation complex;molecular_function:GO:0003743//translation initiation factor activity;	0.00111838	0.0152	9.34433	-6204.36	-6199.69	4	76K(0.914),83M(0.986),209I(0.957),274M(0.776)
CP_GLEAN_10010262	O13690/2e-29/YDYB_SCHPO PH and SEC7 domain-containing protein C11E3.11c OS=Schizosaccharomyces pombe (strain 972 / ATCC 24843) GN=SPAC11E3.11c PE=3 SV=1	cgi:CGB_I1620W/7e-100/guanine nucleotide exchange factor; K12494 PH and SEC7 domain-containing protein	PF01369/6.3E-29/Sec7 domain	biological_process:GO:0065007//biological regulation;	0.0013237	0.017	9.03582	-25636.6	-25632.1	16	43S(0.994),54R(0.507),61A(0.958),94S(0.581),201V(0.845),321T(0.830),365T(0.837),367E(0.540),465K(0.815),540S(0.723),541P(0.967),598I(0.581),797T(0.827),938R(0.898),943G(0.853),985D(0.799)
CP_GLEAN_10010279	Q10146/8e-124/RRP6_SCHPO Exosome complex exonuclease rrp6 OS=Schizosaccharomyces pombe (strain 972 / ATCC 24843) GN=rrp6 PE=3 SV=2	maj:MAA_04677/0.0/exosome complex exonuclease Rrp; K12591 exosome complex exonuclease RRP6 [EC:3.1.13.-]	PF01612/3.5E-41/3'-5' exonuclease	biological_process:GO:0034473//U1 snRNA 3'-end processing;GO:0071051//polyadenylation-dependent snoRNA 3'-end processing;GO:0071036//nuclear polyadenylation-dependent snoRNA catabolic process;GO:0000973//posttranscriptional tethering of RNA polymerase II gene DNA at nuclear periphery;GO:0071039//nuclear polyadenylation-dependent CUT catabolic process;GO:0033621//nuclear-transcribed mRNA catabolic…	0.000274166	0.00525	11.9437	-17890.2	-17884.2	7	54L(0.843),70G(0.916),385R(0.639),421N(0.911),568E(0.973),645E(0.874),666E(0.880)
CP_GLEAN_10010281	O02193/7e-41/MOF_DROME Males-absent on the first protein OS=Drosophila melanogaster GN=mof PE=1 SV=1	yli:YALI0D26598g/3e-48/YALI0D26598p; K11401 histone acetyltransferase SAS2 [EC:2.3.1.48]	PF01853/1.5E-55/MOZ/SAS family	biological_process:GO:0006348//chromatin silencing at telomere;GO:0016573//histone acetylation;GO:0043486//histone exchange;cellular_component:GO:0000790//nuclear chromatin;GO:0033255//SAS acetyltransferase complex;GO:0000781//chromosome, telomeric region;molecular_function:GO:0004402//histone acetyltransferase activity;	0.00193955	0.0221	8.33956	-7526.48	-7522.31	5	41M(0.510),153R(0.956),299R(0.968),307V(0.895),323M(0.805)
CP_GLEAN_10010298	Q01294/0.0/CARP_NEUCR Vacuolar protease A OS=Neurospora crassa (strain ATCC 24698 / 74-OR23-1A / CBS 708.71 / DSM 1257 / FGSC 987) GN=pep-4 PE=3 SV=2	cmt:CCM_03813/0.0/vacuolar protease A precursor; K01381 saccharopepsin [EC:3.4.23.25]	PF00026/2.3E-113/Eukaryotic aspartyl protease	biological_process:GO:0006508//proteolysis;molecular_function:GO:0004190//aspartic-type endopeptidase activity;	5.16e-05	0.00141	15.0788	-7747.39	-7739.85	6	9V(0.840),93C(0.876),270D(0.786),327R(0.763),335L(0.987),336L(0.968)
CP_GLEAN_10010374	Q1E3R8/2e-167/CHI1_COCIM Endochitinase 1 OS=Coccidioides immitis (strain RS) GN=CTS1 PE=3 SV=1	tre:TRIREDRAFT_81598/0.0/chi18-7; glycoside hydrolase family 18, chitinase; K01183 chitinase [EC:3.2.1.14]	PF00704/1.4E-78/Glycosyl hydrolases family 18	biological_process:GO:0006032//chitin catabolic process;GO:0005975//carbohydrate metabolic process;molecular_function:GO:0004568//chitinase activity;	0.00150432	0.0186	8.80222	-8945.78	-8941.38	5	83K(0.551),140Q(0.979),153Q(0.550),154A(0.896),155C(0.781)
CP_GLEAN_10010382	Q9P371/1e-44/SST2_SCHPO AMSH-like protease sst2 OS=Schizosaccharomyces pombe (strain 972 / ATCC 24843) GN=sst2 PE=1 SV=1	maj:MAA_04953/0.0/Mov34/MPN/PAD-1; K11866 STAM-binding protein [EC:3.4.19.12]	PF01398/7.5E-13/JAB1/Mov34/MPN/PAD-1 ubiquitin protease	biological_process:GO:0006508//proteolysis;GO:0044267//cellular protein metabolic process;GO:0045324//late endosome to vacuole transport;cellular_component:GO:0044444//cytoplasmic part;GO:0012505//endomembrane system;GO:0043231//intracellular membrane-bounded organelle;	0.00244221	0.0267	7.92174	-11796.1	-11792.2	5	82A(0.939),89R(0.929),99Q(0.959),148A(0.507),326R(0.720)
CP_GLEAN_10010503	P54797/3e-20/TNG2_MOUSE Transport and Golgi organization 2 homolog OS=Mus musculus GN=Tango2 PE=1 SV=1	wic:J056_000827/4e-13/hypothetical protein; K19562 bifunctional dethiobiotin synthetase / adenosylmethionine---8-amino-7-oxononanoate aminotransferase [EC:6.3.3.3 2.6.1.62]	PF05742/2.9E-64/Transport and Golgi organisation 2	NA	0.000286744	0.00539	11.8601	-7537.91	-7531.98	44	12I(0.775),19I(0.829),30T(0.877),33T(0.535),35G(0.991),38V(0.829),47A(0.826),73A(0.831),74I(0.655),76K(0.547),80G(0.774),84D(0.676),87K(0.704),89G(0.826),100K(0.851),115K(0.867),116D(0.522),136G(0.817),139R(0.570),151D(0.766),152D(0.681),168V(0.961),171E(0.624),175K(0.745),180E(0.710),181E(0.595),185G(0.695),192N(0.870),193D(0.837),203E(0.941),208Q(0.813),211H(0.794),214F(0.836),217A(0.624),225Q(…
CP_GLEAN_10010573	O36018/8e-15/BUD22_SCHPO Protein bud22 OS=Schizosaccharomyces pombe (strain 972 / ATCC 24843) GN=bud22 PE=3 SV=1	mbe:MBM_06369/5e-30/chalcone and stilbene synthase domain-containing protein; K16231 fungal type III polyketide synthase	PF09073/6.4E-87/BUD22	NA	0.00162098	0.0195	8.66603	-10748.8	-10744.5	10	26D(0.542),32A(0.903),63L(0.822),69T(0.937),182F(0.829),260S(0.782),261V(0.697),263S(0.991),299N(0.974),353I(0.566)
CP_GLEAN_10010611	Q4U3Y2/7e-128/HXK1_ASPFU Hexokinase-1 OS=Neosartorya fumigata (strain ATCC MYA-4609 / Af293 / CBS 101355 / FGSC A1100) GN=hxkA PE=2 SV=1	maw:MAC_03496/0.0/hexokinase-1; K00844 hexokinase [EC:2.7.1.1]	PF00349/2.8E-37/Hexokinase	biological_process:GO:0006096//glycolytic process;GO:0001678//cellular glucose homeostasis;GO:0046835//carbohydrate phosphorylation;cellular_component:GO:0005623//cell;molecular_function:GO:0005524//ATP binding;GO:0005536//glucose binding;GO:0004396//hexokinase activity;	0.00869847	0.0642	5.65588	-11286.7	-11283.9	4	22I(0.659),27A(0.935),60Q(0.631),118R(0.966)
CP_GLEAN_10010622	Q9UUD1/7e-29/SREBP_SCHPO Sterol regulatory element-binding protein 1 OS=Schizosaccharomyces pombe (strain 972 / ATCC 24843) GN=sre1 PE=1 SV=1	cten:CANTEDRAFT_112975/1e-11/HLH-domain-containing protein; K09074 fungal twist-like factor	PF00010/1.9E-17/Helix-loop-helix DNA-binding domain	NA	4.47e-08	4.92e-06	28.5922	-16039.5	-16025.2	27	86I(0.821),93F(0.957),112Q(0.962),114P(0.714),219K(0.974),253R(0.930),267A(0.633),282Q(0.947),284L(0.924),285T(0.951),286G(0.954),337M(0.544),369N(0.996),385D(0.806),392E(0.886),417A(0.766),431E(0.532),436G(0.519),467D(0.960),473L(0.745),498Q(0.927),578A(0.750),602K(0.795),605S(0.627),624E(0.555),644E(0.899),647T(0.984)
CP_GLEAN_10010635	Q12731/4e-154/TBP_EMENI TATA-box-binding protein OS=Emericella nidulans (strain FGSC A4 / ATCC 38163 / CBS 112.46 / NRRL 194 / M139) GN=tbpA PE=2 SV=1	maj:MAA_02226/2e-171/TATA-box binding protein; K03120 transcription initiation factor TFIID TATA-box-binding protein	PF00352/3.3E-33/Transcription factor TFIID (or TATA-binding protein, TBP)	biological_process:GO:0006352//DNA-templated transcription, initiation;molecular_function:GO:0003677//DNA binding;	0.000303841	0.00552	11.7523	-3307.7	-3301.83	4	10T(0.538),244W(0.968),245F(0.988),246L(0.999)
CP_GLEAN_10010643	Q5AF56/7e-15/ADR1_CANAL Transcriptional regulator ADR1 OS=Candida albicans (strain SC5314 / ATCC MYA-2876) GN=ADR1 PE=2 SV=1	pic:PICST_51364/2e-14/ADR1.1; protein similar to protein that controls the expression of ADH2, peroxisomal protein genes, and genes required for ethanol, glycerol, and fatty acid utilization; K09466 zinc finger protein ADR1	PF04082/2.6E-10/Fungal specific transcription factor domain	biological_process:GO:0006351//transcription, DNA-templated;cellular_component:GO:0005634//nucleus;molecular_function:GO:0008270//zinc ion binding;GO:0003677//DNA binding;	0.00444653	0.0406	6.84418	-12691.8	-12688.4	4	71G(0.779),113L(0.763),355S(0.757),367S(0.919)
CP_GLEAN_10010654	Q4I2W2/0.0/GEM1_GIBZE Mitochondrial Rho GTPase 1 OS=Gibberella zeae (strain PH-1 / ATCC MYA-4620 / FGSC 9075 / NRRL 31084) GN=GEM1 PE=3 SV=1	tre:TRIREDRAFT_4721/0.0/gem1; ras small GTPase GEM1; K07870 Ras homolog gene family, member T1	PF08356/2.6E-31/EF hand associated	biological_process:GO:0000001//mitochondrion inheritance;GO:0055091//phospholipid homeostasis;GO:0010821//regulation of mitochondrion organization;GO:0007264//small GTPase mediated signal transduction;GO:1990456//mitochondrion-ER tethering;cellular_component:GO:0005829//cytosol;GO:0031307//integral component of mitochondrial outer membrane;GO:0032865//ERMES complex;GO:0005635//nuclear envelope;mo…	0.00466195	0.0417	6.75971	-10723.1	-10719.7	4	235S(0.936),335A(0.907),612A(0.826),613I(0.570)
CP_GLEAN_10010656	B8N4G0/8e-122/CRED_ASPFN Probable HECT-type ubiquitin ligase-interacting protein creD OS=Aspergillus flavus (strain ATCC 200026 / FGSC A1120 / NRRL 3357 / JCM 12722 / SRRC 167) GN=creD PE=3 SV=1	tre:TRIREDRAFT_81690/0.0/beta-arrestin protein; K20062 arrestin-related trafficking adapter 4/5/7	PF02752/1.1E-12/Arrestin (or S-antigen), C-terminal domain	NA	0.00155801	0.0191	8.73826	-9438.85	-9434.48	5	11I(0.627),127L(0.931),179G(0.912),193E(0.912),299S(0.806)
CP_GLEAN_10010699	P87112/0.0/NOT1_SCHPO General negative regulator of transcription subunit 1 OS=Schizosaccharomyces pombe (strain 972 / ATCC 24843) GN=not1 PE=1 SV=1	maj:MAA_02269/0.0/CCR4-Not complex component, Not1; K12604 CCR4-NOT transcription complex subunit 1	PF16418/2.8E-38/CCR4-NOT transcription complex subunit 1 HEAT repeat	biological_process:GO:0032968//positive regulation of transcription elongation from RNA polymerase II promoter;GO:0000749//response to pheromone involved in conjugation with cellular fusion;GO:0051726//regulation of cell cycle;GO:0000289//nuclear-transcribed mRNA poly(A) tail shortening;GO:0007124//pseudohyphal growth;cellular_component:GO:0030015//CCR4-NOT core complex;GO:0005829//cytosol;GO:000…	0.00836203	0.0632	5.7251	-42188.5	-42185.7	10	126N(0.836),252V(0.869),254T(0.597),1334T(0.902),1516F(0.906),1527N(0.737),1748Q(0.750),1777V(0.833),1998G(0.603),2023S(0.870)
CP_GLEAN_10010713	Q10332/1e-91/YBMA_SCHPO Uncharacterized ATP-dependent helicase C582.10c OS=Schizosaccharomyces pombe (strain 972 / ATCC 24843) GN=SPBC582.10c PE=1 SV=1	ztr:MYCGRDRAFT_84836/2e-48/DNA repair protein, RAD5; K15505 DNA repair protein RAD5 [EC:3.6.4.-]	PF00271/3.4E-18/Helicase conserved C-terminal domain	NA	0.00669516	0.054	6.1168	-19355	-19351.9	8	59V(0.864),312K(0.725),368A(0.930),520K(0.769),523E(0.941),564E(0.961),599E(0.922),665H(0.829)
CP_GLEAN_10010752	Q8BGW6/1e-83/ST32A_MOUSE Serine/threonine-protein kinase 32A OS=Mus musculus GN=Stk32a PE=2 SV=1	maj:MAA_02181/0.0/serine/threonine protein kinase; K08793 serine/threonine kinase 32 [EC:2.7.11.1]	PF00069/3.6E-60/Protein kinase domain	biological_process:GO:0006468//protein phosphorylation;molecular_function:GO:0005524//ATP binding;GO:0004674//protein serine/threonine kinase activity;	0.000257218	0.00506	12.0626	-9724.05	-9718.02	6	131R(0.610),382A(0.844),384T(0.915),385T(0.868),405T(0.847),472G(0.793)
CP_GLEAN_10010755	O13905/6e-17/YF3E_SCHPO BSD domain-containing protein C22A12.14c OS=Schizosaccharomyces pombe (strain 972 / ATCC 24843) GN=SPAC22A12.14c PE=1 SV=1	NA	PF03909/1.5E-19/BSD domain	cellular_component:GO:0005829//cytosol;	5.04e-05	0.0014	15.1229	-8060.03	-8052.47	7	15N(0.893),30S(0.776),86E(0.863),220W(0.955),234S(0.888),299E(0.956),356K(0.974)
CP_GLEAN_10010758	Q7Z392/9e-11/TPC11_HUMAN Trafficking protein particle complex subunit 11 OS=Homo sapiens GN=TRAPPC11 PE=1 SV=2	pcs:Pc16g02130/0.0/Pc16g02130; K20308 trafficking protein particle complex subunit 11	PF07919/4.2E-228/Gryzun, putative trafficking through Golgi	NA	5.87e-07	4.27e-05	23.6183	-28582.8	-28571	19	21L(0.581),41P(0.764),62T(0.900),78V(0.906),187Q(0.937),363R(0.949),438A(0.646),560E(0.979),634S(0.884),639K(0.682),643E(0.927),753I(0.729),757K(0.516),800Q(0.869),813V(0.639),917E(0.822),955G(0.587),1146D(0.873),1149K(0.525)
CP_GLEAN_10010789	Q2GS33/0.0/VPS27_CHAGB Vacuolar protein sorting-associated protein 27 OS=Chaetomium globosum (strain ATCC 6205 / CBS 148.51 / DSM 1962 / NBRC 6347 / NRRL 1970) GN=VPS27 PE=3 SV=2	maj:MAA_02152/0.0/VHS domain-containing protein; K12182 hepatocyte growth factor-regulated tyrosine kinase substrate	PF00790/1.5E-39/VHS domain	biological_process:GO:0006886//intracellular protein transport;cellular_component:GO:0005794//Golgi apparatus;GO:0005829//cytosol;GO:0005634//nucleus;molecular_function:GO:0046872//metal ion binding;	0.00467657	0.0417	6.75412	-12461.7	-12458.4	12	81T(0.519),118S(0.911),179T(0.505),193C(0.980),202S(0.862),529S(0.511),534A(0.959),535S(0.973),541P(0.519),543A(0.861),582Q(0.952),588P(0.507)
CP_GLEAN_10010794	O13710/1e-139/SMC5_SCHPO Structural maintenance of chromosomes protein 5 OS=Schizosaccharomyces pombe (strain 972 / ATCC 24843) GN=smc5 PE=1 SV=3	cal:CaO19.11845/2e-09/SMC1; potential SMC chromosomal ATPase similar to S. cerevisiae SMC1 (YFL008W) nuclear cohesin complex ATPase; K06636 structural maintenance of chromosome 1	PF02463/3.7E-23/RecF/RecN/SMC N terminal domain	biological_process:GO:0000724//double-strand break repair via homologous recombination;GO:0071139//resolution of recombination intermediates;GO:0007062//sister chromatid cohesion;cellular_component:GO:0030915//Smc5-Smc6 complex;	3.82e-05	0.00112	15.6447	-24287.2	-24279.4	15	202Q(0.947),206A(0.945),246R(0.714),249E(0.821),310V(0.800),359Q(0.946),386K(0.549),398K(0.584),400K(0.851),449C(0.644),628G(0.903),651K(0.506),657K(0.532),660R(0.513),769E(0.774)
CP_GLEAN_10010878	Q11119/0.0/UBP14_SCHPO Ubiquitin carboxyl-terminal hydrolase 14 OS=Schizosaccharomyces pombe (strain 972 / ATCC 24843) GN=ubp14 PE=1 SV=2	maw:MAC_05379/0.0/ubiquitin carboxyl-terminal hydrolase 14; K11836 ubiquitin carboxyl-terminal hydrolase 5/13 [EC:3.4.19.12]	PF02148/2.9E-20/Zn-finger in ubiquitin-hydrolases and other protein	biological_process:GO:0045721//negative regulation of gluconeogenesis;GO:0043161//proteasome-mediated ubiquitin-dependent protein catabolic process;GO:0016579//protein deubiquitination;cellular_component:GO:0005737//cytoplasm;molecular_function:GO:0004843//ubiquitin-specific protease activity;GO:0008270//zinc ion binding;	0.00834679	0.0632	5.72831	-13972.1	-13969.2	8	1G(0.945),2D(0.738),3R(0.972),5H(0.891),9H(0.989),242L(0.514),420G(0.839),548K(0.717)
CP_GLEAN_10010882	Q6C6S3/1e-88/RFT1_YARLI Oligosaccharide translocation protein RFT1 OS=Yarrowia lipolytica (strain CLIB 122 / E 150) GN=RFT1 PE=3 SV=1	maj:MAA_10127/0.0/oligosaccharide translocation-like protein; K06316 oligosaccharide translocation protein RFT1	PF04506/7.2E-150/Rft protein	NA	5.72e-06	0.000261	19.2561	-8650.7	-8641.07	6	3V(0.911),100S(0.964),167A(0.852),197T(0.898),208Q(0.915),237A(0.952)
CP_GLEAN_10000935	NA	fpu:FPSE_02951/8e-37/hypothetical protein; K05863 solute carrier family 25 (mitochondrial adenine nucleotide translocator), member 4/5/6/31	PF09415/1.8E-24/CENP-S associating Centromere protein X	biological_process:GO:0009987//cellular process;	0.00461329	0.0417	6.77843	-2781.73	-2778.34	1	6S(0.989)
CP_GLEAN_10000949	P0C954/2e-158/GEL2_ASPFU 1,3-beta-glucanosyltransferase gel2 OS=Neosartorya fumigata (strain ATCC MYA-4609 / Af293 / CBS 101355 / FGSC A1100) GN=gel2 PE=3 SV=1	NA	PF03198/2.1E-110/Glucanosyltransferase	biological_process:GO:0005975//carbohydrate metabolic process;cellular_component:GO:0005886//plasma membrane;GO:0031225//anchored component of membrane;GO:0009277//fungal-type cell wall;molecular_function:GO:0016787//hydrolase activity;GO:0016740//transferase activity;	0.00386958	0.037	7.09286	-8330.86	-8327.32	9	31A(0.611),49A(0.754),93E(0.504),114V(0.976),189Q(0.775),221M(0.729),274S(0.916),337V(0.567),377M(0.556)
CP_GLEAN_10000967	P49374/2e-74/HGT1_KLULA High-affinity glucose transporter OS=Kluyveromyces lactis (strain ATCC 8585 / CBS 2359 / DSM 70799 / NBRC 1267 / NRRL Y-1140 / WM37) GN=HGT1 PE=3 SV=1	dha:DEHA2C11374g/5e-78/DEHA2C11374p; K08139 MFS transporter, SP family, sugar:H+ symporter	PF00083/2.6E-107/Sugar (and other) transporter	NA	0.000492178	0.0079	10.8568	-10652.5	-10647.1	7	26N(0.975),62K(0.806),80M(0.971),150I(0.963),221A(0.969),382F(0.952),505S(0.960)
CP_GLEAN_10000992	Q9HGL2/4e-75/YHLA_SCHPO Uncharacterized calcium-binding protein C800.10c OS=Schizosaccharomyces pombe (strain 972 / ATCC 24843) GN=SPBC800.10c PE=3 SV=1	tre:TRIREDRAFT_119762/0.0/endocytic protein; K12472 epidermal growth factor receptor substrate 15	PF00627/9.2E-5/UBA/TS-N domain	molecular_function:GO:0005509//calcium ion binding;	9.99e-07	6.65e-05	22.5963	-21344.7	-21333.4	14	1M(0.786),176Q(0.966),260L(0.846),264A(0.966),280N(0.771),281K(0.813),361A(0.800),368P(0.953),386P(0.944),432T(0.635),565N(0.938),593S(0.954),594F(0.972),691A(0.920)
CP_GLEAN_10001004	Q9UUF1/5e-89/YNF8_SCHPO Deoxyribonuclease Tat-D OS=Schizosaccharomyces pombe (strain 972 / ATCC 24843) GN=pi038 PE=3 SV=1	maj:MAA_08815/0.0/endodeoxyribonuclease-like protein; K03424 TatD DNase family protein [EC:3.1.21.-]	PF01026/1.5E-47/TatD related DNase	molecular_function:GO:0016788//hydrolase activity, acting on ester bonds;	0.000398269	0.00673	11.2493	-6723.44	-6717.82	18	38P(0.576),51H(0.916),57R(0.879),63A(0.976),74H(0.956),78M(0.978),133A(0.975),141R(0.953),158M(0.939),220Q(0.669),221N(0.999),222G(0.958),223T(0.532),226E(0.934),234Q(0.901),250K(0.996),274R(0.724),296R(0.899)
CP_GLEAN_10001024	Q01397/0.0/DYNA_NEUCR Dynactin, 150 kDa isoform OS=Neurospora crassa (strain ATCC 24698 / 74-OR23-1A / CBS 708.71 / DSM 1257 / FGSC 987) GN=ro-3 PE=3 SV=3	tre:TRIREDRAFT_102813/0.0/p150/dynactin-like protein; K04648 dynactin 1	PF12455/3.0E-104/Dynein associated protein	biological_process:GO:0010970//microtubule-based transport;cellular_component:GO:0005869//dynactin complex;molecular_function:GO:0045502//dynein binding;	2.09e-12	1.11e-09	48.0344	-27486	-27461.9	24	99G(0.963),163T(0.524),169V(0.969),174S(0.948),190S(0.982),216K(0.869),251K(0.947),262N(0.928),315Q(0.942),396K(0.900),423I(0.512),435E(0.959),497D(0.819),619V(0.890),679R(0.737),684P(0.959),685R(0.795),694A(0.946),807N(0.910),819S(0.945),1036S(0.904),1042E(0.847),1047Q(0.947),1216Q(0.507)
CP_GLEAN_10001026	Q4ICA8/0.0/RUVB1_GIBZE RuvB-like helicase 1 OS=Gibberella zeae (strain PH-1 / ATCC MYA-4620 / FGSC 9075 / NRRL 31084) GN=RVB1 PE=3 SV=1	maw:MAC_07230/0.0/AAA family ATPase Pontin; K04499 RuvB-like protein 1 (pontin 52)	PF06068/2.1E-130/TIP49 C-terminus	NA	3.73e-08	4.41e-06	28.9426	-5148.01	-5133.54	5	28K(0.661),50C(0.974),310L(0.942),311A(0.791),312R(0.909)
CP_GLEAN_10001028	P40317/5e-57/SOK1_YEAST Protein SOK1 OS=Saccharomyces cerevisiae (strain ATCC 204508 / S288c) GN=SOK1 PE=1 SV=2	NA	PF05794/3.7E-111/T-complex protein 11	biological_process:GO:0019933//cAMP-mediated signaling;cellular_component:GO:0005634//nucleus;	5.07e-05	0.0014	15.1087	-14089.7	-14082.2	8	62N(0.971),78L(0.926),240N(0.781),376S(0.595),378D(0.544),389R(0.780),472S(0.884),572D(0.955)
CP_GLEAN_10001034	O74438/5e-140/MCP2_SCHPO Meiotic coiled-coil protein 2 OS=Schizosaccharomyces pombe (strain 972 / ATCC 24843) GN=mcp2 PE=3 SV=1	pcs:Pc20g12340/4e-50/Pc20g12340; K17944 mRNA-binding protein PUF3	PF08293/6.9E-24/Mitochondrial ribosomal subunit S27	molecular_function:GO:0003723//RNA binding;	0.00915407	0.0664	5.56642	-13522.7	-13519.9	5	10S(0.952),11Y(0.983),163A(0.668),165N(0.891),660I(0.580)
CP_GLEAN_10001054	P53044/8e-88/UFD1_YEAST Ubiquitin fusion degradation protein 1 OS=Saccharomyces cerevisiae (strain ATCC 204508 / S288c) GN=UFD1 PE=1 SV=1	cmt:CCM_04552/0.0/ubiquitin fusion degradation protein; K14016 ubiquitin fusion degradation protein 1	PF03152/3.3E-66/Ubiquitin fusion degradation protein UFD1	biological_process:GO:0030970//retrograde protein transport, ER to cytosol;GO:1990116//ribosome-associated ubiquitin-dependent protein catabolic process;GO:0071712//ER-associated misfolded protein catabolic process;GO:1900182//positive regulation of protein localization to nucleus;GO:0070651//nonfunctional rRNA decay;GO:0071629//cytoplasm-associated proteasomal ubiquitin-dependent protein catabol…	0.00113887	0.0153	9.31107	-7314.76	-7310.1	5	92G(0.881),210A(0.866),213V(0.877),251G(0.885),349D(0.792)
CP_GLEAN_10001157	Q8X077/9e-150/PSA2_NEUCR Probable proteasome subunit alpha type-2 OS=Neurospora crassa (strain ATCC 24698 / 74-OR23-1A / CBS 708.71 / DSM 1257 / FGSC 987) GN=pca-2 PE=3 SV=1	cmt:CCM_01751/9e-178/proteasome subunit alpha type 2; K02726 20S proteasome subunit alpha 2 [EC:3.4.25.1]	PF00227/5.9E-20/Proteasome subunit	biological_process:GO:0010499//proteasomal ubiquitin-independent protein catabolic process;GO:0043161//proteasome-mediated ubiquitin-dependent protein catabolic process;cellular_component:GO:0005634//nucleus;GO:0019773//proteasome core complex, alpha-subunit complex;GO:0034515//proteasome storage granule;molecular_function:GO:0004298//threonine-type endopeptidase activity;	0.00856065	0.0636	5.6839	-3691.66	-3688.82	1	18L(0.994)
CP_GLEAN_10001162	Q8R2Y8/4e-38/PTH2_MOUSE Peptidyl-tRNA hydrolase 2, mitochondrial OS=Mus musculus GN=Ptrh2 PE=1 SV=1	cmt:CCM_01754/7e-113/peptidyl-tRNA hydrolase 2; K04794 peptidyl-tRNA hydrolase, PTH2 family [EC:3.1.1.29]	PF01981/2.2E-47/Peptidyl-tRNA hydrolase PTH2	cellular_component:GO:0016021//integral component of membrane;molecular_function:GO:0004045//aminoacyl-tRNA hydrolase activity;	0.00648316	0.0525	6.1737	-4298.47	-4295.38	3	31V(0.756),134E(0.598),180Y(0.996)
CP_GLEAN_10001194	O65418/2e-15/APC4_ARATH Anaphase-promoting complex subunit 4 OS=Arabidopsis thaliana GN=APC4 PE=2 SV=2	cmt:CCM_07395/0.0/anaphase-promoting complex component Cut20/Apc4; K03351 anaphase-promoting complex subunit 4	PF12896/2.9E-66/Anaphase-promoting complex, cyclosome, subunit 4	biological_process:GO:0031145//anaphase-promoting complex-dependent proteasomal ubiquitin-dependent protein catabolic process;GO:0030071//regulation of mitotic metaphase/anaphase transition;cellular_component:GO:0005680//anaphase-promoting complex;	1.24e-06	7.63e-05	22.1776	-12923.6	-12912.5	9	8Y(0.552),202A(0.946),262A(0.944),277A(0.957),278N(0.962),457Q(0.832),468E(0.964),482S(0.859),520E(0.967)
CP_GLEAN_10001281	Q4HX89/0.0/BTN1_GIBZE Protein BTN1 OS=Gibberella zeae (strain PH-1 / ATCC MYA-4620 / FGSC 9075 / NRRL 31084) GN=BTN1 PE=3 SV=2	val:VDBG_02891/0.0/BTN1; K12389 battenin	PF02487/6.8E-160/CLN3 protein	biological_process:GO:0015819//lysine transport;GO:0015809//arginine transport;GO:0051453//regulation of intracellular pH;cellular_component:GO:0000324//fungal-type vacuole;GO:0005774//vacuolar membrane;GO:0016021//integral component of membrane;	0.00773376	0.0598	5.86242	-10169.8	-10166.9	6	171H(0.976),175S(0.925),213Q(0.507),253S(0.973),259N(0.916),270L(0.779)
CP_GLEAN_10001343	P40995/2e-73/SCD1_SCHPO Rho guanine nucleotide exchange factor scd1 OS=Schizosaccharomyces pombe (strain 972 / ATCC 24843) GN=scd1 PE=1 SV=2	maj:MAA_05485/0.0/guanine-nucleotide exchange factor Cdc24; K11236 cell division control protein 24	PF00621/3.4E-30/RhoGEF domain	biological_process:GO:0007096//regulation of exit from mitosis;GO:0031106//septin ring organization;GO:0043547//positive regulation of GTPase activity;GO:0000282//cellular bud site selection;GO:0072697//protein localization to cell cortex;GO:0035023//regulation of Rho protein signal transduction;cellular_component:GO:0000131//incipient cellular bud site;GO:0005737//cytoplasm;GO:0005934//cellular …	1.77e-06	9.6e-05	21.502	-16431.7	-16420.9	10	183G(0.869),267V(0.759),458M(0.873),462G(0.652),528T(0.911),553M(0.938),584F(0.830),659Q(0.974),753F(0.964),767S(0.968)
CP_GLEAN_10001344	Q9Y297/2e-42/FBW1A_HUMAN F-box/WD repeat-containing protein 1A OS=Homo sapiens GN=BTRC PE=1 SV=1	maw:MAC_01706/0.0/F-box/WD-40 repeat-containing protein; K03362 F-box and WD-40 domain protein 1/11	PF12937/1.4E-13/F-box-like	NA	2.9e-05	0.000891	16.1682	-18757	-18748.9	10	66R(0.853),94G(0.941),181T(0.514),348G(0.927),372K(0.724),612G(0.681),614P(0.664),616H(0.763),667R(0.912),712P(0.955)
CP_GLEAN_10000409	Q9P4U6/0.0/TCSB_EMENI Two-component system protein B OS=Emericella nidulans (strain FGSC A4 / ATCC 38163 / CBS 112.46 / NRRL 194 / M139) GN=tcsB PE=1 SV=2	tre:TRIREDRAFT_70943/0.0/histidine kinase; K11231 osomolarity two-component system, sensor histidine kinase SLN1 [EC:2.7.13.3]	PF00072/2.5E-27/Response regulator receiver domain	biological_process:GO:0023014//signal transduction by phosphorylation;GO:0000160//phosphorelay signal transduction system;cellular_component:GO:0016021//integral component of membrane;GO:0005622//intracellular;molecular_function:GO:0000155//phosphorelay sensor kinase activity;	6.18e-08	6.37e-06	27.9636	-24225.9	-24211.9	9	104A(0.755),297W(0.822),441A(0.920),507S(0.979),573T(0.613),647P(0.618),807S(0.987),809R(0.978),866R(0.995)
CP_GLEAN_10000531	P0CT47/6e-174/Y1780_CHATD Uncharacterized protein CTHT_0071780 OS=Chaetomium thermophilum (strain DSM 1495 / CBS 144.50 / IMI 039719) GN=CTHT_0071780 PE=4 SV=1	NA	PF10395/8.2E-8/Utp8 family	NA	0.00484752	0.0421	6.69009	-21090.7	-21087.3	5	488D(0.895),527L(0.929),606S(0.938),636G(0.513),813S(0.554)
CP_GLEAN_10000570	P46974/1e-24/RSF2_YEAST Respiration factor 2 OS=Saccharomyces cerevisiae (strain ATCC 204508 / S288c) GN=RSF2 PE=1 SV=1	ppa:PAS_chr4_0487/2e-21/Carbon source-responsive zinc-finger transcription factor; K09466 zinc finger protein ADR1	PF04082/1.6E-21/Fungal specific transcription factor domain	biological_process:GO:0006351//transcription, DNA-templated;cellular_component:GO:0005634//nucleus;molecular_function:GO:0003677//DNA binding;GO:0008270//zinc ion binding;	0.00741649	0.0577	5.9362	-17206.3	-17203.3	4	21M(0.926),398I(0.881),489R(0.929),666T(0.627)
CP_GLEAN_10000632	Q09743/0.0/STE16_SCHPO Protein ste16 OS=Schizosaccharomyces pombe (strain 972 / ATCC 24843) GN=ste16 PE=3 SV=1	maj:MAA_02491/0.0/HR1 repeat, rho-binding protein; K08267 rapamycin-insensitive companion of mTOR	PF14664/3.5E-125/Rapamycin-insensitive companion of mTOR, N-term	biological_process:GO:0001558//regulation of cell growth;GO:0031929//TOR signaling;GO:0031505//fungal-type cell wall organization;GO:0030148//sphingolipid biosynthetic process;GO:0030950//establishment or maintenance of actin cytoskeleton polarity;cellular_component:GO:0005634//nucleus;GO:0005829//cytosol;GO:0031932//TORC2 complex;GO:0032153//cell division site;	0.00025281	0.00502	12.0948	-25594.2	-25588.2	7	160S(0.866),1069S(0.835),1168K(0.541),1222Q(0.843),1224E(0.974),1225S(0.949),1228T(0.896)
CP_GLEAN_10000641	Q5RJU0/1e-65/SNF8_XENTR Vacuolar-sorting protein SNF8 OS=Xenopus tropicalis GN=snf8 PE=2 SV=1	maj:MAA_02498/4e-146/ESCRT-2 complex, Snf8; K12188 ESCRT-II complex subunit VPS22	PF04157/8.8E-63/EAP30/Vps36 family	NA	0.00215349	0.0241	8.14963	-4668.27	-4664.19	6	34Q(0.718),49Q(0.994),86K(0.667),132M(0.810),186A(0.960),230K(0.748)
CP_GLEAN_10000664	Q8MU52/2e-14/GST_PLAFA Glutathione S-transferase OS=Plasmodium falciparum GN=GST PE=1 SV=1	maj:MAA_09832/2e-133/Glutathione S-transferase protein; K00799 glutathione S-transferase [EC:2.5.1.18]	PF14497/1.7E-18/Glutathione S-transferase, C-terminal domain	molecular_function:GO:0016740//transferase activity;	0.009096	0.0664	5.57757	-5967.68	-5964.89	3	15L(0.834),30V(0.947),38P(0.743)
CP_GLEAN_10000722	Q2H740/2e-141/MDM10_CHAGB Mitochondrial distribution and morphology protein 10 OS=Chaetomium globosum (strain ATCC 6205 / CBS 148.51 / DSM 1962 / NBRC 6347 / NRRL 1970) GN=MDM10 PE=3 SV=2	maj:MAA_08887/4e-173/mitochondrial inheritance component MDM10; K17774 mitochondrial distribution and morphology protein 10	PF12519/5.5E-141/Mitochondrial distribution and morphology protein 10	biological_process:GO:0071702//organic substance transport;GO:0051646//mitochondrion localization;GO:0051649//establishment of localization in cell;GO:0006461//protein complex assembly;GO:0007008//outer mitochondrial membrane organization;GO:0044765//single-organism transport;GO:0033036//macromolecule localization;GO:1902580//single-organism cellular localization;cellular_component:GO:0016021//in…	7.44e-15	5.94e-12	59.1041	-9621.96	-9592.41	20	1M(0.886),6D(0.944),7Y(0.916),10E(0.867),11S(0.829),15T(0.932),16T(0.909),17G(0.977),18W(0.997),20Q(0.924),22N(0.953),23S(0.939),24Y(0.916),25E(0.968),29R(0.572),32D(0.980),199V(0.944),291D(0.885),321D(0.869),327L(0.684)
CP_GLEAN_10000729	Q10327/1e-86/YD72_SCHPO Uncharacterized protein C32A11.02c OS=Schizosaccharomyces pombe (strain 972 / ATCC 24843) GN=SPAC32A11.02c PE=4 SV=1	smp:SMAC_00082/0.0/hypothetical protein; K10777 DNA ligase 4 [EC:6.5.1.1]	PF14613/1.5E-67/Protein of unknown function (DUF4449)	NA	2.44e-05	0.00082	16.4957	-19521.5	-19513.3	12	105K(0.856),107V(0.660),249A(0.575),320L(0.597),451I(0.954),530M(0.926),571S(0.946),599K(0.858),613E(0.774),681N(0.769),683P(0.876),696R(0.895)
CP_GLEAN_10000814	Q7SBD5/3e-136/RL7_NEUCR 60S ribosomal protein L7 OS=Neurospora crassa (strain ATCC 24698 / 74-OR23-1A / CBS 708.71 / DSM 1257 / FGSC 987) GN=rpl-7 PE=3 SV=2	maw:MAC_07999/7e-162/60S ribosomal protein L7; K02937 large subunit ribosomal protein L7e	PF00327/1.9E-20/Ribosomal protein L30p/L7e	NA	0.00155711	0.0191	8.73931	-3824.79	-3820.42	5	8N(0.819),21R(0.774),33A(0.915),34L(0.543),238E(0.909)
CP_GLEAN_10000859	O74400/6e-112/YOCE_SCHPO Uncharacterized RNA-binding protein C4F6.14 OS=Schizosaccharomyces pombe (strain 972 / ATCC 24843) GN=SPBC4F6.14 PE=1 SV=1	maw:MAC_06683/0.0/RNA recognition motif containing protein; K14573 nucleolar protein 4	PF00076/2.7E-18/RNA recognition motif. (a.k.a. RRM, RBD, or RNP domain)	molecular_function:GO:0000166//nucleotide binding;GO:0003676//nucleic acid binding;	0.000598704	0.0092	10.4943	-17441.4	-17436.1	11	6S(0.895),24K(0.612),72V(0.623),133A(0.896),136P(0.859),208T(0.841),253S(0.552),443I(0.632),532K(0.632),635S(0.744),662L(0.665)
CP_GLEAN_10000871	O14328/2e-84/KSP1_SCHPO Serine/threonine-protein kinase ksp1 OS=Schizosaccharomyces pombe (strain 972 / ATCC 24843) GN=ksp1 PE=1 SV=1	ago:AGOS_ADR300C/9e-57/ADR300Cp; K08286 protein-serine/threonine kinase [EC:2.7.11.-]	PF00069/4.6E-55/Protein kinase domain	biological_process:GO:0016242//negative regulation of macroautophagy;GO:0006468//protein phosphorylation;GO:0034613//cellular protein localization;GO:0031929//TOR signaling;GO:2000220//regulation of pseudohyphal growth;cellular_component:GO:0010494//cytoplasmic stress granule;GO:0005634//nucleus;molecular_function:GO:0004674//protein serine/threonine kinase activity;GO:0005524//ATP binding;	0.00916229	0.0664	5.56485	-9144.59	-9141.81	4	279R(0.915),441R(0.523),443F(0.971),473K(0.757)
CP_GLEAN_10000233	Q9UUE6/0.0/SYKC_SCHPO Lysine--tRNA ligase, cytoplasmic OS=Schizosaccharomyces pombe (strain 972 / ATCC 24843) GN=krs1 PE=3 SV=1	tre:TRIREDRAFT_72615/0.0/Lysyl-tRNA synthetase, class II; K04567 lysyl-tRNA synthetase, class II [EC:6.1.1.6]	PF01336/2.7E-8/OB-fold nucleic acid binding domain	biological_process:GO:0006430//lysyl-tRNA aminoacylation;cellular_component:GO:0005737//cytoplasm;molecular_function:GO:0004824//lysine-tRNA ligase activity;GO:0005524//ATP binding;GO:0003676//nucleic acid binding;	2.71e-05	0.000858	16.2933	-10235.5	-10227.3	17	4N(0.920),11A(0.832),19E(0.997),20V(0.794),24M(0.996),26S(0.977),32K(0.603),36A(0.535),41A(0.972),42A(0.999),44K(0.988),47E(0.978),70V(0.937),270M(0.680),326Y(0.755),359V(0.964),412P(0.538)
CP_GLEAN_10000262	P0CI30/1e-140/Y3666_SORMK Peptidase M20 domain-containing protein SMAC_03666.2 OS=Sordaria macrospora (strain ATCC MYA-333 / DSM 997 / K(L3346) / K-hell) GN=SMAC_03666.2 PE=3 SV=2	maj:MAA_01190/3e-174/acetylornithine deacetylase; K01438 acetylornithine deacetylase [EC:3.5.1.16]	PF07687/8.0E-18/Peptidase dimerisation domain	biological_process:GO:0008152//metabolic process;molecular_function:GO:0016787//hydrolase activity;	2.23e-05	0.000767	16.6622	-8816.46	-8808.13	16	4S(0.520),51T(0.809),55N(0.908),56E(0.855),60F(0.936),93L(0.561),103P(0.544),126A(0.985),148M(0.978),191M(0.592),209A(0.573),221T(0.882),246M(0.541),302V(0.606),304K(0.611),331E(0.927)
CP_GLEAN_10000063	P87171/1e-93/KPR5_SCHPO Ribose-phosphate pyrophosphokinase 5 OS=Schizosaccharomyces pombe (strain 972 / ATCC 24843) GN=SPBC3D6.06c PE=3 SV=1	maw:MAC_03573/0.0/ribose-phosphate pyrophosphokinase; K00948 ribose-phosphate pyrophosphokinase [EC:2.7.6.1]	PF14572/7.3E-39/Phosphoribosyl synthetase-associated domain	biological_process:GO:0009165//nucleotide biosynthetic process;GO:0031505//fungal-type cell wall organization;GO:0006015//5-phosphoribose 1-diphosphate biosynthetic process;cellular_component:GO:0002189//ribose phosphate diphosphokinase complex;molecular_function:GO:0004749//ribose phosphate diphosphokinase activity;GO:0000287//magnesium ion binding;	0.000800463	0.0117	9.95868	-7793.15	-7788.17	3	15E(0.984),22G(0.980),320T(0.983)
CP_GLEAN_10000085	Q8X092/0.0/ALG11_NEUCR GDP-Man:Man(3)GlcNAc(2)-PP-Dol alpha-1,2-mannosyltransferase OS=Neurospora crassa (strain ATCC 24698 / 74-OR23-1A / CBS 708.71 / DSM 1257 / FGSC 987) GN=alg-11 PE=3 SV=1	maj:MAA_02636/0.0/glycosyltransferase family 4 protein; K03844 alpha-1,2-mannosyltransferase [EC:2.4.1.131]	PF00534/1.0E-20/Glycosyl transferases group 1	cellular_component:GO:0016021//integral component of membrane;molecular_function:GO:0016757//transferase activity, transferring glycosyl groups;	0.00466195	0.0417	6.75971	-6097.72	-6094.34	2	22A(0.947),184H(0.960)
CP_GLEAN_10000164	N/A	N/A	N/A	N/A	0.00161568	0.0195	8.672	-4523.99	-4519.65	5	203A(0.976),216S(0.995),218V(0.989),222K(0.974),224Q(0.596)
CP_GLEAN_10000177	N/A	N/A	N/A	N/A	0.00473224	0.0417	6.73301	-4129.28	-4125.91	9	19N(0.775),75T(0.763),100I(0.562),127R(0.528),130G(0.993),141Q(0.881),155T(0.986),159P(0.878),160F(0.770)
CP_GLEAN_10000764	N/A	N/A	N/A	N/A	1.79e-06	9.6e-05	21.481	-16642.6	-16631.8	12	6R(0.912),9Y(0.966),10G(0.504),19P(0.948),38P(0.524),81W(0.957),82L(0.868),152P(0.922),175S(0.748),241P(0.960),435R(0.611),439A(0.937)
CP_GLEAN_10001132	N/A	N/A	N/A	N/A	5.9e-05	0.00157	14.8244	-10050	-10042.6	16	1M(0.960),18G(0.910),29D(0.833),61L(0.959),88R(0.849),115A(0.991),121P(0.992),146M(0.557),152T(0.687),199G(0.989),239G(0.944),297D(0.702),340S(0.652),354F(0.935),382E(0.684),405N(0.990)
CP_GLEAN_10001191	N/A	N/A	N/A	N/A	0.00502516	0.0431	6.62595	-6647.21	-6643.9	6	104M(0.894),112A(0.568),116S(0.756),171R(0.917),199I(0.983),210E(0.988)
CP_GLEAN_10001331	N/A	N/A	N/A	N/A	0.00692734	0.0551	6.05657	-17057.3	-17054.3	9	102G(0.974),399M(0.938),557P(0.967),572P(0.793),776F(0.909),798T(0.927),799A(0.555),824A(0.920),826Q(0.994)
CP_GLEAN_10001790	N/A	N/A	N/A	N/A	0.00705003	0.0558	6.02557	-2878.74	-2875.72	3	12P(0.941),14R(0.923),32R(0.775)
CP_GLEAN_10001840	N/A	N/A	N/A	N/A	8.41e-06	0.000354	18.5194	-43107.5	-43098.3	27	55A(0.767),60S(0.578),114K(0.660),209A(0.934),256S(0.875),296K(0.511),334P(0.502),391Q(0.940),420D(0.734),450I(0.715),513D(0.501),894T(0.925),925L(0.562),1311S(0.860),1314Q(0.768),1364G(0.851),1495T(0.717),1523T(0.683),1531A(0.655),1541A(0.856),1633A(0.891),1666A(0.719),1669R(0.635),1789N(0.756),1820D(0.670),1824D(0.701),1846D(0.911)
CP_GLEAN_10002058	N/A	N/A	N/A	N/A	8e-09	1.35e-06	31.9277	-12745.7	-12729.7	17	15D(0.858),16R(0.844),40C(0.888),48N(0.643),61K(0.798),250L(0.751),350A(0.923),354T(0.501),356F(0.662),367Q(0.969),409E(0.974),412Y(0.736),426K(0.627),453L(0.853),454F(0.939),472A(0.691),541V(0.594)
CP_GLEAN_10002068	N/A	N/A	N/A	N/A	0.000543954	0.00865	10.6716	-3886.75	-3881.41	17	2A(0.942),3T(0.708),4G(0.730),5G(0.993),6L(0.958),7F(0.997),13G(0.997),14L(0.984),15F(0.704),16G(0.952),35A(0.656),59N(0.988),62A(0.545),80E(0.526),90D(0.579),142G(0.868),161Q(0.988)
CP_GLEAN_10002433	N/A	N/A	N/A	N/A	0.0047235	0.0417	6.73631	-24311.7	-24308.3	11	73T(0.799),75G(0.821),121Q(0.567),181S(0.932),195E(0.685),359Q(0.581),489V(0.598),619P(0.914),642L(0.578),703E(0.801),832G(0.702)
CP_GLEAN_10002551	N/A	N/A	N/A	N/A	7.13e-05	0.00183	14.4676	-3874.35	-3867.12	35	2Q(0.971),8G(0.573),12Y(0.970),20W(0.992),26N(0.645),27I(0.890),39S(0.972),43A(0.967),44S(0.983),45E(0.965),46T(1.000),56K(0.862),66A(0.993),67T(0.968),69V(0.913),75V(0.988),92V(0.711),110T(0.986),111P(0.930),113P(0.981),119Q(0.520),123D(0.610),124A(0.933),127A(0.987),130S(1.000),131F(0.759),133H(0.999),134Q(0.985),136L(0.564),137G(0.989),143G(0.903),144L(0.811),145V(0.983),147V(0.671),148L(0.964)
CP_GLEAN_10002661	N/A	N/A	N/A	N/A	0.00547603	0.0459	6.47308	-7426.77	-7423.53	4	115N(0.648),231R(0.806),301S(0.658),309S(0.973)
CP_GLEAN_10002934	N/A	N/A	N/A	N/A	0.00830056	0.063	5.73806	-13361.4	-13358.5	7	44N(0.954),61P(0.938),83D(0.945),101F(0.986),390D(0.587),453E(0.961),542L(0.818)
CP_GLEAN_10003021	N/A	N/A	N/A	N/A	1.8e-06	9.6e-05	21.4644	-7825.86	-7815.12	10	30G(0.793),33T(0.601),60T(0.934),129S(0.723),247R(0.884),255R(0.573),257R(0.998),278G(0.915),305G(0.988),307D(0.765)
CP_GLEAN_10003143	N/A	N/A	N/A	N/A	0.00358183	0.0351	7.23147	-13977.4	-13973.8	14	120N(0.939),144N(0.699),169L(0.605),180I(0.850),221A(0.754),305A(0.537),352S(0.578),388G(0.800),389S(0.923),391E(0.773),393A(0.539),427K(0.740),440T(0.560),441S(0.959)
CP_GLEAN_10003290	N/A	N/A	N/A	N/A	0.000363176	0.00628	11.4206	-10697.9	-10692.2	24	38T(0.945),41R(0.869),50A(0.551),57V(0.970),125Q(0.819),146D(0.935),175M(0.515),258T(0.545),282G(0.575),305T(0.652),307R(0.603),309Q(0.922),310A(0.982),311R(0.872),312R(0.983),313L(0.890),314Q(0.546),315Q(0.987),316R(0.983),318Q(0.991),321S(0.931),323A(0.987),326R(0.975),418V(0.506)
CP_GLEAN_10003405	N/A	N/A	N/A	N/A	0.00847039	0.0633	5.7025	-14819.7	-14816.8	19	24S(0.984),91S(0.503),95G(0.953),102A(0.965),132D(0.520),165P(0.769),175S(0.959),184S(0.591),240R(0.829),243R(0.798),258K(0.697),272D(0.920),287P(0.595),324V(0.965),350M(0.534),409M(0.609),429A(0.938),431Q(0.781),436V(0.535)
CP_GLEAN_10003409	N/A	N/A	N/A	N/A	2.52e-05	0.000825	16.4294	-3798.09	-3789.87	12	3A(0.634),19A(0.502),22N(0.997),30Q(0.561),41N(0.573),61D(0.904),105K(0.559),109K(0.979),126F(0.976),131A(0.931),145E(0.978),154S(0.700)
CP_GLEAN_10003454	N/A	N/A	N/A	N/A	6.31e-05	0.00167	14.6978	-13999.8	-13992.5	9	1M(0.857),128K(0.680),383P(0.810),391G(0.703),409R(0.922),423Q(0.840),434G(0.942),488E(0.912),528G(0.942)
CP_GLEAN_10003497	N/A	N/A	N/A	N/A	0.0057469	0.0478	6.38733	-9679.67	-9676.48	38	7F(0.624),17I(0.685),27T(0.688),39G(0.672),45P(0.828),53G(0.767),57Q(0.743),60V(0.627),94F(0.734),124Y(0.779),125G(0.521),140Q(0.770),154Q(0.676),158E(0.642),169L(0.741),180N(0.939),182T(0.722),187T(0.733),193D(0.582),194H(0.634),200G(0.976),221V(0.613),227R(0.769),228R(0.724),234K(0.660),238T(0.907),239N(0.739),241Q(0.976),272N(0.604),276T(0.798),295T(0.749),296D(0.640),301P(0.826),314L(0.766),3…
CP_GLEAN_10003674	N/A	N/A	N/A	N/A	0.00414162	0.0392	6.97119	-4304.91	-4301.42	6	58K(0.896),70R(0.794),94K(0.972),101R(0.896),105R(0.522),123T(0.608)
CP_GLEAN_10003722	N/A	N/A	N/A	N/A	0.000237174	0.00483	12.2139	-16585.7	-16579.6	8	233I(0.808),337N(0.902),354R(0.894),524N(0.895),528Y(0.871),533S(0.687),627I(0.725),657I(0.939)
CP_GLEAN_10003751	N/A	N/A	N/A	N/A	0.000290836	0.00539	11.8337	-9012.95	-9007.03	3	316T(0.857),339G(0.966),466S(0.995)
CP_GLEAN_10003761	N/A	N/A	N/A	N/A	8.09e-10	1.99e-07	36.3877	-27461.2	-27443.1	27	2K(0.595),23I(0.770),35T(0.629),79L(0.592),133T(0.507),146G(0.925),197Y(0.704),256K(0.594),299T(0.553),302G(0.705),304Q(0.987),306A(0.566),359G(0.576),442E(0.952),443L(0.763),445P(0.985),447K(0.986),471V(0.985),506V(0.609),578Y(0.939),582G(0.883),583L(0.654),734K(0.661),744N(0.550),938K(0.594),969R(0.544),990S(0.901)
CP_GLEAN_10003764	N/A	N/A	N/A	N/A	8.56e-05	0.00211	14.1233	-12166.6	-12159.5	42	15H(0.610),16R(0.661),20S(0.570),31L(0.629),37N(0.828),45T(0.653),49V(0.987),70G(0.714),78R(0.558),100I(0.905),102A(0.692),104A(0.568),117P(0.606),139P(0.575),140M(0.606),143P(0.641),144K(0.979),146Q(0.502),148S(0.699),149V(0.572),157E(0.656),163I(0.517),212R(0.518),214R(0.708),221R(0.624),243S(0.829),245E(0.748),306S(0.744),316V(0.664),327P(0.589),329M(0.559),345E(0.508),356L(0.635),388D(0.610),…
CP_GLEAN_10003853	N/A	N/A	N/A	N/A	1.01e-05	0.000399	18.1704	-23195.7	-23186.6	11	33T(0.971),89G(0.833),142S(0.558),299E(0.878),304R(0.889),364S(0.889),407E(0.576),542G(0.574),652G(0.967),897D(0.852),899T(0.935)
CP_GLEAN_10003856	N/A	N/A	N/A	N/A	3.01e-06	0.00015	20.4822	-8560.47	-8550.23	8	6D(0.654),42S(0.973),73S(0.980),109R(0.936),111E(0.860),158Y(0.932),201K(0.931),344P(0.883)
CP_GLEAN_10003979	N/A	N/A	N/A	N/A	4.53e-10	1.32e-07	37.5157	-6232.6	-6213.84	0
CP_GLEAN_10003988	N/A	N/A	N/A	N/A	0.00211503	0.0237	8.18232	-2096.68	-2092.59	7	1M(0.995),2A(0.997),10I(0.959),62I(0.532),63S(0.965),67S(0.569),99A(0.588)
CP_GLEAN_10004240	N/A	N/A	N/A	N/A	0.00851565	0.0634	5.69315	-7075.93	-7073.08	7	18D(0.584),31P(0.926),32F(0.849),76R(0.858),195C(0.707),257E(0.647),261K(0.662)
CP_GLEAN_10004267	N/A	N/A	N/A	N/A	3e-06	0.00015	20.4853	-4357.03	-4346.79	15	38S(0.544),81T(0.963),98S(0.992),100K(0.992),101S(0.992),108S(0.558),141M(0.507),178S(0.547),195S(0.689),196P(0.982),197S(0.723),199S(0.991),242S(0.927),243S(0.978),248G(0.997)
CP_GLEAN_10004432	N/A	N/A	N/A	N/A	0.00143012	0.0181	8.89454	-12769.7	-12765.2	8	13P(0.840),18S(0.740),164L(0.638),166P(0.656),169Y(0.837),279Q(0.574),305A(0.672),388E(0.696)
CP_GLEAN_10004469	N/A	N/A	N/A	N/A	0.00673766	0.054	6.10561	-2423.6	-2420.55	8	4L(0.582),15A(0.636),33T(0.687),62S(0.939),86A(0.511),100L(0.565),102A(0.715),103Q(0.548)
CP_GLEAN_10004614	N/A	N/A	N/A	N/A	1.55e-05	0.000565	17.3501	-2736.8	-2728.12	10	1P(0.804),2F(0.557),3G(0.992),4E(0.990),6S(1.000),20L(0.535),28D(0.997),50F(0.963),61D(0.825),109K(0.546)
CP_GLEAN_10004734	N/A	N/A	N/A	N/A	0.00576038	0.0478	6.38317	-6664.86	-6661.67	3	161G(0.648),226V(0.825),264K(0.973)
CP_GLEAN_10004742	N/A	N/A	N/A	N/A	0.000332425	0.0059	11.585	-9655.27	-9649.48	4	28S(0.719),73T(0.937),311L(0.958),405G(0.967)
CP_GLEAN_10006115	N/A	N/A	N/A	N/A	3.55e-10	1.13e-07	37.9936	-73530.6	-73511.6	28	28I(0.896),116R(0.802),196D(0.626),264D(0.779),392T(0.878),470M(0.843),678Q(0.949),805T(0.657),1141S(0.943),1162N(0.727),1212S(0.915),1217Q(0.574),1436Q(0.833),1461K(0.882),1678R(0.532),1690L(0.785),1731V(0.832),2065K(0.803),2232F(0.718),2351S(0.811),2362F(0.900),2370S(0.938),2636Q(0.844),2737K(0.877),2769T(0.968),2782N(0.954),2901S(0.922),2923T(0.709)
CP_GLEAN_10006239	N/A	N/A	N/A	N/A	0.000417549	0.00702	11.1616	-9888.31	-9882.73	8	55S(0.659),156G(0.959),244G(0.524),271E(0.971),296G(0.619),305Q(0.881),339A(0.608),378Q(0.515)
CP_GLEAN_10006263	N/A	N/A	N/A	N/A	2.01e-05	0.000706	16.8608	-11733.4	-11725	8	8I(0.772),82A(0.722),117Y(0.843),130I(0.981),212P(0.959),280M(0.745),328S(0.973),424Y(0.900)
CP_GLEAN_10007206	N/A	N/A	N/A	N/A	0.0043606	0.0401	6.87905	-9465.15	-9461.71	6	80A(0.806),117R(0.710),207E(0.810),237R(0.817),241E(0.647),320T(0.598)
CP_GLEAN_10007218	N/A	N/A	N/A	N/A	0.00440283	0.0403	6.86183	-11292.9	-11289.4	10	147K(0.951),167K(0.859),169A(0.912),193Q(0.637),234A(0.905),235R(0.646),241R(0.563),243R(0.543),446Q(0.981),463M(0.855)
CP_GLEAN_10007294	N/A	N/A	N/A	N/A	0.00628942	0.0515	6.2274	-15798.9	-15795.8	11	224L(0.955),227P(0.925),312W(0.966),390S(0.833),396C(0.974),448A(0.952),453D(0.903),474V(0.839),549T(0.841),606P(0.982),651T(0.901)
CP_GLEAN_10007439	N/A	N/A	N/A	N/A	1.48e-05	0.000551	17.4395	-22497.1	-22488.4	17	1S(0.916),6E(0.593),9K(0.996),12Q(0.991),72A(0.973),75T(0.856),86E(0.974),106S(0.595),277M(0.887),716L(0.513),786R(0.508),848S(0.908),850S(0.796),851S(0.996),1069G(0.816),1204E(0.714),1214E(0.974)
CP_GLEAN_10007449	N/A	N/A	N/A	N/A	0.00712874	0.0563	6.00598	-7998.22	-7995.22	4	121N(0.695),202S(0.829),287S(0.946),328V(0.899)
CP_GLEAN_10007490	N/A	N/A	N/A	N/A	0.00355263	0.0349	7.24616	-9371.03	-9367.41	4	25S(0.737),190Y(0.996),197A(0.685),256Q(0.869)
CP_GLEAN_10007492	N/A	N/A	N/A	N/A	0.00447178	0.0407	6.83406	-9636.48	-9633.07	9	53V(0.935),77V(0.612),99A(0.572),214R(0.989),234S(0.542),324N(0.857),363A(0.792),371A(0.958),387A(0.871)
CP_GLEAN_10007495	N/A	N/A	N/A	N/A	0.000456847	0.00749	10.9948	-10536.1	-10530.6	7	116S(0.965),132D(0.752),158T(0.703),176L(0.973),202E(0.856),231S(0.707),456W(0.546)
CP_GLEAN_10007503	N/A	N/A	N/A	N/A	0.000583839	0.00906	10.5408	-9457.41	-9452.14	4	35E(0.997),240E(0.991),275A(0.916),450H(0.961)
CP_GLEAN_10007507	N/A	N/A	N/A	N/A	0.00337245	0.0338	7.33968	-12305	-12301.4	13	21I(0.839),75R(0.949),92G(0.774),99R(0.904),101P(0.668),106S(0.962),252A(0.867),254D(0.936),263M(0.955),304K(0.921),527S(0.976),532D(0.984),547G(0.901)
CP_GLEAN_10007514	N/A	N/A	N/A	N/A	1.27e-06	7.63e-05	22.1427	-6721.98	-6710.9	13	20S(0.859),27K(0.958),44S(0.966),77T(0.988),104K(0.760),112S(0.696),127A(0.897),176G(0.525),179N(0.834),190P(0.981),218N(0.666),231G(0.902),247E(0.895)
CP_GLEAN_10007533	N/A	N/A	N/A	N/A	0.000910644	0.013	9.72146	-12721.6	-12716.7	13	57H(0.735),123M(0.979),125S(0.980),126D(0.960),162S(0.732),322E(0.961),364F(0.816),475E(0.764),486F(0.762),487K(0.910),530S(0.888),535R(0.795),539T(0.928)
CP_GLEAN_10007571	N/A	N/A	N/A	N/A	0.0047906	0.0417	6.71115	-7950.92	-7947.56	4	34D(0.737),62S(0.873),177P(0.828),287V(0.893)
CP_GLEAN_10007574	N/A	N/A	N/A	N/A	0.00185952	0.0215	8.41614	-2382.33	-2378.12	5	4T(0.916),7E(0.981),49V(0.814),98S(0.987),122R(0.977)
CP_GLEAN_10007579	N/A	N/A	N/A	N/A	0.00344638	0.0342	7.30071	-4783.54	-4779.89	7	7N(0.961),92P(0.998),93K(0.928),127K(0.953),152P(0.997),159K(0.975),187A(0.996)
CP_GLEAN_10007582	N/A	N/A	N/A	N/A	0.00915858	0.0664	5.56556	-3570.93	-3568.15	10	2P(0.987),35I(0.651),37S(0.540),47E(0.527),58N(0.643),59R(0.655),92A(0.951),96V(0.866),110Y(0.769),122K(0.715)
CP_GLEAN_10007584	N/A	N/A	N/A	N/A	0.00123913	0.0163	9.15658	-29196	-29191.4	8	72N(0.863),116M(0.819),212W(0.862),560S(0.868),850E(0.967),936V(0.855),1088L(0.542),1198S(0.661)
CP_GLEAN_10007587	N/A	N/A	N/A	N/A	0.00140125	0.0178	8.93179	-2247.32	-2242.86	4	1K(0.694),2I(0.984),3T(0.533),4V(0.982)
CP_GLEAN_10007633	N/A	N/A	N/A	N/A	0.00130541	0.0168	9.06126	-7535.47	-7530.94	4	96K(0.842),121S(0.965),167L(0.509),196A(0.964)
CP_GLEAN_10007661	N/A	N/A	N/A	N/A	0.000697499	0.0105	10.2124	-5559.92	-5554.81	9	28R(0.989),29R(0.993),31P(0.532),32R(0.936),33R(0.588),34R(0.563),35E(0.949),37P(0.983),191R(0.596)
CP_GLEAN_10007686	N/A	N/A	N/A	N/A	0.00512272	0.0437	6.59171	-4272.43	-4269.14	2	35G(0.966),71V(0.948)
CP_GLEAN_10007689	N/A	N/A	N/A	N/A	0.00872271	0.0642	5.651	-6769.23	-6766.41	3	206Q(0.988),263T(0.968),333H(0.501)
CP_GLEAN_10007724	N/A	N/A	N/A	N/A	0.0020731	0.0234	8.21865	-19634	-19629.9	11	57G(0.711),87S(0.874),111Q(0.537),272L(0.783),395S(0.690),437E(0.878),598C(0.903),690G(0.626),724K(0.703),777R(0.950),799P(0.630)
CP_GLEAN_10007729	N/A	N/A	N/A	N/A	0.00793608	0.061	5.81698	-3450.66	-3447.75	2	72V(0.979),195R(0.596)
CP_GLEAN_10007739	N/A	N/A	N/A	N/A	0.00781539	0.0603	5.84394	-4727.75	-4724.83	3	166S(0.985),170R(0.828),172A(0.961)
CP_GLEAN_10007742	N/A	N/A	N/A	N/A	0.0002595	0.00506	12.0461	-1997.96	-1991.94	5	108K(0.992),109K(0.990),111N(0.992),112V(0.996),113Q(0.999)
CP_GLEAN_10007746	N/A	N/A	N/A	N/A	2.72e-12	1.11e-09	47.5209	-35507.8	-35484	21	83T(0.692),115N(0.932),200S(0.870),211E(0.926),483S(0.521),576Q(0.989),643Y(0.858),650Q(0.952),681S(0.969),719L(0.945),767T(0.933),770Q(0.741),783H(0.944),831I(0.749),878R(0.977),887Y(0.653),1062A(0.906),1201K(0.823),1268T(0.908),1375A(0.957),1402T(0.864)
CP_GLEAN_10007799	N/A	N/A	N/A	N/A	0.00248024	0.027	7.89379	-21393.1	-21389.1	10	8V(0.740),89I(0.843),432K(0.637),441P(0.877),461Y(0.908),475T(0.859),586T(0.810),608Q(0.921),727S(0.805),744L(0.893)
CP_GLEAN_10007802	N/A	N/A	N/A	N/A	2.34e-09	4.98e-07	34.3178	-29860.4	-29843.2	20	137S(0.908),170C(0.964),260N(0.901),440S(0.952),443S(0.962),472S(0.943),473S(0.950),509S(0.964),526S(0.863),543G(0.945),610A(0.919),647K(0.680),697S(0.873),713V(0.841),732K(0.573),747K(0.824),842A(0.509),887G(0.945),1147S(0.627),1207N(0.834)
CP_GLEAN_10007803	N/A	N/A	N/A	N/A	0.00330236	0.0337	7.37744	-3650.47	-3646.78	6	36I(0.948),142K(0.764),148A(0.850),150L(0.981),178T(0.718),183P(0.508)
CP_GLEAN_10007834	N/A	N/A	N/A	N/A	6.04e-07	4.29e-05	23.5635	-11602.1	-11590.3	12	33L(0.969),99K(0.904),102K(0.578),124A(0.830),128E(0.744),218S(0.946),264D(0.975),267L(0.644),324R(0.859),327S(0.986),396R(0.668),476N(0.514)
CP_GLEAN_10007854	N/A	N/A	N/A	N/A	7.27e-06	0.000318	18.7961	-15940.7	-15931.3	7	23M(0.635),46T(0.634),116S(0.732),142S(0.867),149P(0.816),286D(0.718),540R(0.829)
CP_GLEAN_10007855	N/A	N/A	N/A	N/A	0.0055839	0.0467	6.43842	-4005.7	-4002.48	11	27V(0.980),31K(0.986),37H(0.935),38A(0.590),44V(0.912),52Y(0.809),70A(0.910),77M(0.648),81V(0.613),144A(0.994),148S(0.994)
CP_GLEAN_10007861	N/A	N/A	N/A	N/A	0.000450753	0.00746	11.0197	-12924.3	-12918.8	57	1M(0.546),6Q(0.968),7V(0.975),9Q(0.999),10R(0.873),12S(0.994),13F(0.527),14D(0.986),18C(1.000),19T(0.989),24G(0.991),25D(0.734),27A(0.600),29T(0.617),30S(0.801),32T(0.899),41P(0.963),63P(0.726),79R(0.541),96S(0.939),100V(0.986),101I(0.537),103G(0.983),105V(0.574),109V(0.524),131G(0.964),135S(0.990),159R(0.649),174Q(0.604),178L(0.606),182R(0.937),185G(0.759),189W(0.784),231L(0.792),233F(0.901),239…
CP_GLEAN_10007868	N/A	N/A	N/A	N/A	0.00114669	0.0153	9.29853	-22936.7	-22932	6	103A(0.847),208Q(0.982),299T(0.929),521R(0.682),640Y(0.768),849K(0.813)
CP_GLEAN_10007901	N/A	N/A	N/A	N/A	0.000568913	0.00896	10.5887	-10037	-10031.7	7	48E(0.597),55A(0.961),135A(0.924),138G(0.909),245E(0.503),398K(0.978),421K(0.947)
CP_GLEAN_10007905	N/A	N/A	N/A	N/A	0.00675419	0.054	6.10128	-9165.11	-9162.06	6	74E(0.554),312K(0.975),325K(0.916),330K(0.919),348P(0.932),370E(0.632)
CP_GLEAN_10007930	N/A	N/A	N/A	N/A	0.00161754	0.0195	8.6699	-4459.87	-4455.54	9	17A(0.989),18Q(0.995),23Q(0.976),28K(0.727),45I(0.967),74D(0.866),88Q(0.560),94T(0.581),114T(0.534)
CP_GLEAN_10007979	N/A	N/A	N/A	N/A	0.000555934	0.0088	10.6313	-16705.7	-16700.4	14	153D(0.739),300D(0.701),310S(0.758),324S(0.579),325L(0.616),331S(0.634),337A(0.599),338S(0.761),459F(0.703),467P(0.754),472A(0.677),493N(0.679),531Q(0.740),571G(0.551)
CP_GLEAN_10008052	N/A	N/A	N/A	N/A	0.000226755	0.00465	12.2977	-19834.7	-19828.5	6	74R(0.910),347D(0.934),414N(0.896),453R(0.966),484A(0.932),770R(0.615)
CP_GLEAN_10008059	N/A	N/A	N/A	N/A	8.97e-05	0.00219	14.036	-13691.2	-13684.2	15	161N(0.818),165Q(0.566),170Q(0.519),181L(0.516),190Q(0.761),209N(0.708),237Q(0.619),401L(0.546),402P(0.916),403S(0.512),422S(0.958),520T(0.958),521G(0.954),522N(0.946),523K(0.512)
CP_GLEAN_10008060	N/A	N/A	N/A	N/A	3.18e-07	2.54e-05	24.8005	-17115.9	-17103.5	14	120S(0.949),295H(0.929),319Q(0.931),387S(0.843),477R(0.557),488A(0.736),500V(0.913),521V(0.781),564V(0.892),600E(0.719),603P(0.954),673P(0.942),676S(0.780),679A(0.668)
CP_GLEAN_10008063	N/A	N/A	N/A	N/A	0.00029121	0.00539	11.8313	-13800.2	-13794.3	6	80D(0.946),208S(0.930),288R(0.967),289S(0.968),398S(0.938),445Q(0.875)
CP_GLEAN_10008126	N/A	N/A	N/A	N/A	2.26e-06	0.000117	21.0321	-10496.3	-10485.8	13	49D(0.624),62T(0.818),75K(0.918),82Q(0.731),124G(0.812),159D(0.639),232V(0.568),249E(0.883),259G(0.894),282G(0.844),300I(0.964),315P(0.819),335D(0.523)
CP_GLEAN_10008169	N/A	N/A	N/A	N/A	0.000861593	0.0125	9.82326	-12857.7	-12852.8	10	85G(0.599),167E(0.607),171E(0.853),186K(0.906),280T(0.535),285E(0.733),382S(0.879),425E(0.575),433R(0.558),455Q(0.629)
CP_GLEAN_10008248	N/A	N/A	N/A	N/A	0.00155979	0.0191	8.73618	-41138.9	-41134.5	17	102V(0.876),135E(0.708),192Q(0.648),218N(0.854),374I(0.925),503K(0.949),514S(0.982),525E(0.646),527R(0.899),578M(0.846),613R(0.980),616S(0.952),668S(0.545),787P(0.512),948I(0.599),1286Q(0.920),1607G(0.866)
CP_GLEAN_10008263	N/A	N/A	N/A	N/A	0.00627347	0.0515	6.2319	-17050.1	-17047	14	9T(0.812),43P(0.688),84G(0.964),199S(0.956),247P(0.802),323R(0.972),340E(0.957),341Q(0.612),376R(0.917),458S(0.932),462Q(0.812),471R(0.562),475K(0.531),637H(0.862)
CP_GLEAN_10008275	N/A	N/A	N/A	N/A	0.00674804	0.054	6.10289	-5561.68	-5558.63	6	55G(0.966),70V(0.665),89S(0.924),122M(0.801),158K(0.940),164A(0.746)
CP_GLEAN_10008287	N/A	N/A	N/A	N/A	0.00427005	0.0397	6.91656	-10229.7	-10226.2	3	69R(0.666),89R(0.908),368H(0.781)
CP_GLEAN_10008367	N/A	N/A	N/A	N/A	4.9e-06	0.000234	19.5498	-9709.75	-9699.97	11	12A(0.547),20R(0.951),151L(0.959),155S(0.621),173S(0.991),237W(0.981),270W(0.960),352K(0.766),372E(0.622),386S(0.545),407G(0.900)
CP_GLEAN_10009121	N/A	N/A	N/A	N/A	4.22e-07	3.21e-05	24.2563	-5906.69	-5894.56	7	5Q(0.992),29T(0.986),49K(0.967),73D(0.651),156Q(0.943),234T(0.961),265Q(0.861)
CP_GLEAN_10009147	N/A	N/A	N/A	N/A	1.65e-09	3.76e-07	34.9993	-9798.92	-9781.42	16	80A(0.732),138M(0.906),164L(0.891),176Y(0.946),181Q(0.934),182L(0.685),183G(0.510),264G(0.979),265H(0.885),267K(0.967),321S(0.958),322L(0.680),327S(0.508),333H(0.881),373S(0.505),447D(0.845)
CP_GLEAN_10009308	N/A	N/A	N/A	N/A	3.46e-08	4.25e-06	29.0864	-8728.41	-8713.87	9	107N(0.967),144K(0.893),206T(0.980),251L(0.978),258P(0.920),259I(0.968),298S(0.983),363D(0.736),408A(0.919)
CP_GLEAN_10009386	N/A	N/A	N/A	N/A	0.000176632	0.00398	12.7645	-26768.6	-26762.3	8	340A(0.963),418S(0.953),437G(0.929),476I(0.570),514Y(0.789),750D(0.785),804T(0.804),1070G(0.724)
CP_GLEAN_10009624	N/A	N/A	N/A	N/A	8.66e-06	0.000356	18.464	-23235.7	-23226.5	9	26S(0.761),60S(0.764),78Q(0.760),149T(0.606),263I(0.716),270D(0.897),442S(0.623),473Q(0.720),479K(0.962)
CP_GLEAN_10009665	N/A	N/A	N/A	N/A	0.00355384	0.0349	7.24555	-7972.5	-7968.88	3	137D(0.882),433G(0.712),435K(0.980)
CP_GLEAN_10009704	N/A	N/A	N/A	N/A	0.00257416	0.0277	7.82659	-5643.7	-5639.78	4	5F(0.965),12L(0.951),193S(0.958),198S(0.967)
CP_GLEAN_10010223	N/A	N/A	N/A	N/A	0.002705	0.0289	7.73702	-5158.55	-5154.68	25	6F(0.623),38N(0.993),39C(0.655),53K(0.967),54S(0.669),74L(0.540),75A(0.514),80K(0.822),91D(0.655),102R(0.962),107L(0.907),110G(0.905),114P(0.748),115E(0.988),116L(0.995),122V(0.821),123S(0.995),124F(0.997),139V(0.964),141I(0.686),160T(0.669),162L(0.530),165F(0.584),166Q(0.742),169Q(0.988)
CP_GLEAN_10010448	N/A	N/A	N/A	N/A	0.000129993	0.00297	13.3387	-12396.3	-12389.6	11	1N(0.867),4E(0.756),126V(0.882),301R(0.586),313A(0.713),386N(0.816),424D(0.911),478K(0.890),532P(0.917),554L(0.794),555P(0.931)
CP_GLEAN_10010539	N/A	N/A	N/A	N/A	0.000875367	0.0127	9.79409	-16215.7	-16210.8	8	4S(0.678),13P(0.863),46T(0.753),60A(0.920),79K(0.526),100Q(0.557),242N(0.980),407G(0.845)
CP_GLEAN_10010566	N/A	N/A	N/A	N/A	0.00129828	0.0168	9.07127	-7117.75	-7113.22	6	13L(0.877),62G(0.947),66A(0.730),153T(0.963),208V(0.668),215Q(0.930)
CP_GLEAN_10010623	N/A	N/A	N/A	N/A	0.000182582	0.00405	12.7025	-10277.3	-10270.9	8	66F(0.858),148R(0.597),155A(0.696),176S(0.868),278I(0.785),320G(0.954),332V(0.622),401E(0.525)
CP_GLEAN_10010776	N/A	N/A	N/A	N/A	0.000462833	0.00755	10.9706	-11720.2	-11714.7	9	18N(0.885),116T(0.891),242A(0.639),273A(0.723),294S(0.938),345S(0.682),376A(0.701),380Q(0.724),469A(0.887)
CP_GLEAN_10010825	N/A	N/A	N/A	N/A	7.96e-06	0.000344	18.624	-7856.85	-7847.54	24	2L(0.576),13A(0.608),23E(0.989),39A(0.959),46V(0.500),57H(0.562),91V(0.728),94D(0.964),100Q(0.552),123E(0.975),136G(0.948),162A(0.602),180G(0.991),199H(0.512),200G(0.516),205H(0.976),213A(0.876),234A(0.717),254K(0.565),257R(0.535),260Q(0.551),269G(0.553),277P(0.519),283S(0.603)
CP_GLEAN_10010860	N/A	N/A	N/A	N/A	0.00419758	0.0393	6.94718	-8979.64	-8976.17	7	57T(0.966),171K(0.633),252Q(0.952),259P(0.964),299P(0.981),311K(0.588),353H(0.867)
CP_GLEAN_10010864	N/A	N/A	N/A	N/A	7.67e-05	0.00194	14.3307	-17003.6	-16996.4	8	265N(0.791),542R(0.846),554L(0.534),627A(0.898),659A(0.779),683Q(0.912),724S(0.965),747P(0.941)
CP_GLEAN_10010955	N/A	N/A	N/A	N/A	0.00537839	0.0454	6.50506	-13496.2	-13493	22	40A(0.924),59S(0.700),114F(0.991),166L(0.525),248S(0.993),251T(0.593),253E(0.960),255T(0.968),259S(0.942),260W(0.966),262F(0.958),273V(0.957),282Q(0.573),301A(0.606),306V(0.966),343I(0.934),356S(0.905),357G(0.958),390S(0.902),414I(0.612),471D(0.834),502F(0.900)

## Sheet: Table S5 KEGG enrichmnet
Table S5. KEGG pathway enrichment analysis of positive selection genes in Cladobotryum protrusum
Gene IDs	Pathway Hierarchy1	Pathway Hierarchy2	KEGG Pathway	Pathway ID	Gene Number	Background number	P-Value	Q-Value
CPR_10008952,CPR_10000992,CPR_10003979,CPR_10006039,CPR_10004241,CPR_10010382,CPR_10009531,CPR_10008041,CPR_10010789,CPR_10010262,CPR_10000641,CPR_10006324,CPR_10004981,CPR_10010864	Cellular Processes	Transport and catabolism	Endocytosis	ko04144	14	113	0.000379256	0.0389128
CPR_10008271,CPR_10003143,CPR_10005061	Organismal Systems	Endocrine system	Renin secretion	ko04924	3	9	0.000589589	0.0389128
CPR_10008271,CPR_10003143,CPR_10005061,CPR_10010221	Organismal Systems	Nervous system	Long-term potentiation	ko04720	4	15	0.000551401	0.0389128
CPR_10001024,CPR_10005137,CPR_10008271,CPR_10008490	Organismal Systems	Excretory system	Vasopressin-regulated water reabsorption	ko04962	4	17	0.00104751	0.0430734
CPR_10008271,CPR_10005061	Organismal Systems	Sensory system	Olfactory transduction	ko04740	2	5	0.00108771	0.0430734
CPR_10003407,CPR_10001344,CPR_10010794,CPR_10008136,CPR_10001194,CPR_10008271,CPR_10003143,CPR_10005061	Cellular Processes	Cell growth and death	Oocyte meiosis	ko04114	8	59	0.00211661	0.0475427
CPR_10006013	Cellular Processes	Cellular community - prokaryotes	Biofilm formation - Escherichia coli	ko02026	1	2	0.00240115	0.0475427
CPR_10008271,CPR_10003143,CPR_10000935,CPR_10005061	Environmental Information Processing	Signal transduction	Calcium signaling pathway	ko04020	4	20	0.00232411	0.0475427
CPR_10010611,CPR_10008271,CPR_10006013,CPR_10005061,CPR_10010221,CPR_10005974	Organismal Systems	Endocrine system	Insulin signaling pathway	ko04910	6	38	0.00217485	0.0475427
CPR_10008271	Organismal Systems	Sensory system	Taste transduction	ko04742	1	2	0.00240115	0.0475427
CPR_10006503,CPR_10009087	Metabolism	Metabolism of other amino acids	Phosphonate and phosphinate metabolism	ko00440	2	7	0.00353587	0.058664
CPR_10008271,CPR_10006013,CPR_10003143,CPR_10005061	Organismal Systems	Endocrine system	Glucagon signaling pathway	ko04922	4	22	0.00364121	0.058664
CPR_10008271,CPR_10006324,CPR_10003979	Organismal Systems	Excretory system	Endocrine and other factor-regulated calcium reabsorption	ko04961	3	14	0.00385167	0.058664
CPR_10008218,CPR_10000632,CPR_10002433,CPR_10004536,CPR_10007799,CPR_10010221,CPR_10009386	Environmental Information Processing	Signal transduction	mTOR signaling pathway	ko04150	7	54	0.00445232	0.0629685
CPR_10008271,CPR_10001344	Environmental Information Processing	Signal transduction	Hedgehog signaling pathway	ko04340	2	8	0.00545297	0.0635111
CPR_10006004,CPR_10008335,CPR_10001132,CPR_10010254,CPR_10006615,CPR_10002068,CPR_10001728,CPR_10007661,CPR_10008578,CPR_10010076,CPR_10006074,CPR_10004328	Genetic Information Processing	Translation	RNA transport	ko03013	12	119	0.00533983	0.0635111
CPR_10008271,CPR_10005061	Organismal Systems	Digestive system	Salivary secretion	ko04970	2	8	0.00545297	0.0635111
CPR_10008271	Organismal Systems	Endocrine system	Ovarian Steroidogenesis	ko04913	1	3	0.00696913	0.0726257
CPR_10005061	Organismal Systems	Sensory system	Phototransduction	ko04744	1	3	0.00696913	0.0726257
CPR_10003706,CPR_10009449,CPR_10000729	Genetic Information Processing	Replication and repair	Non-homologous end-joining	ko03450	3	17	0.00815024	0.0733521
CPR_10008271,CPR_10005061	Organismal Systems	Environmental adaptation	Circadian entrainment	ko04713	2	9	0.00788467	0.0733521
CPR_10008271,CPR_10005061	Organismal Systems	Sensory system	Inflammatory mediator regulation of TRP channels	ko04750	2	9	0.00788467	0.0733521
CPR_10008136,CPR_10003407,CPR_10001194,CPR_10008271,CPR_10010221	Organismal Systems	Endocrine system	Progesterone-mediated oocyte maturation	ko04914	5	37	0.00854371	0.0735502
CPR_10008271,CPR_10005061	Organismal Systems	Digestive system	Gastric acid secretion	ko04971	2	10	0.0108589	0.0826946
CPR_10008271,CPR_10005061	Organismal Systems	Endocrine system	Aldosterone synthesis and secretion	ko04925	2	10	0.0108589	0.0826946
CPR_10008271,CPR_10010221	Organismal Systems	Nervous system	Cholinergic synapse	ko04725	2	10	0.0108589	0.0826946
CPR_10003679,CPR_10000859,CPR_10003497,CPR_10006095,CPR_10004563,CPR_10007170,CPR_10006284,CPR_10001788,CPR_10001728,CPR_10006074	Genetic Information Processing	Translation	Ribosome biogenesis in eukaryotes	ko03008	10	104	0.012628	0.0892981
CPR_10008271,CPR_10005061,CPR_10010221	Organismal Systems	Endocrine system	GnRH signaling pathway	ko04912	3	19	0.0122852	0.0892981
CPR_10008271,CPR_10001344	Environmental Information Processing	Signal transduction	Hedgehog signaling pathway - fly	ko04341	2	11	0.0143956	0.0914232
CPR_10004673,CPR_10000664,CPR_10009083,CPR_10004677,CPR_10004385	Metabolism	Metabolism of other amino acids	Glutathione metabolism	ko00480	5	41	0.0140275	0.0914232
CPR_10004831	Organismal Systems	Digestive system	Fat digestion and absorption	ko04975	1	4	0.0134867	0.0914232
CPR_10008271,CPR_10005061,CPR_10010221	Organismal Systems	Endocrine system	Melanogenesis	ko04916	3	20	0.0147755	0.0914232
CPR_10006159,CPR_10003407,CPR_10009148,CPR_10007940,CPR_10003572,CPR_10010794,CPR_10004296,CPR_10008136,CPR_10001194,CPR_10008271,CPR_10007868,CPR_10000967	Cellular Processes	Cell growth and death	Meiosis - yeast	ko04113	12	139	0.0185455	0.102
CPR_10008271,CPR_10005061,CPR_10010221	Environmental Information Processing	Signal transduction	Apelin signaling pathway	ko04371	3	21	0.0175627	0.102
CPR_10008271,CPR_10005061,CPR_10010221	Organismal Systems	Endocrine system	Estrogen signaling pathway	ko04915	3	21	0.0175627	0.102
CPR_10003143,CPR_10010221	Organismal Systems	Immune system	B cell receptor signaling pathway	ko04662	2	12	0.0185077	0.102
CPR_10010611	Metabolism	Biosynthesis of other secondary metabolites	Neomycin, kanamycin and gentamicin biosynthesis	ko00524	1	5	0.0217528	0.113343
CPR_10003143	Organismal Systems	Immune system	Th1 and Th2 cell differentiation	ko04658	1	5	0.0217528	0.113343
CPR_10003143,CPR_10010221	Organismal Systems	Immune system	Natural killer cell mediated cytotoxicity	ko04650	2	13	0.0232018	0.117794
CPR_10003587,CPR_10002846,CPR_10007359	Metabolism	Metabolism of cofactors and vitamins	One carbon pool by folate	ko00670	3	23	0.0240643	0.119118
CPR_10008683,CPR_10002430,CPR_10003031,CPR_10004677	Organismal Systems	Aging	Longevity regulating pathway - worm	ko04212	4	35	0.0266923	0.128904
CPR_10003587,CPR_10002570	Metabolism	Energy metabolism	Carbon fixation pathways in prokaryotes	ko00720	2	14	0.0284792	0.134259
CPR_10006159,CPR_10003407,CPR_10007940,CPR_10003572,CPR_10010794,CPR_10004296,CPR_10008136,CPR_10001194	Cellular Processes	Cell growth and death	Cell cycle	ko04110	8	91	0.0337216	0.141636
CPR_10003143,CPR_10010221	Environmental Information Processing	Signal transduction	VEGF signaling pathway	ko04370	2	15	0.034336	0.141636
CPR_10007241	Metabolism	Lipid metabolism	Linoleic acid metabolism	ko00591	1	6	0.0315809	0.141636
CPR_10009214,CPR_10006699	Organismal Systems	Circulatory system	Cardiac muscle contraction	ko04260	2	15	0.034336	0.141636
CPR_10008271	Organismal Systems	Endocrine system	Regulation of lipolysis in adipocyte	ko04923	1	6	0.0315809	0.141636
CPR_10008271,CPR_10010221	Organismal Systems	Nervous system	Serotonergic synapse	ko04726	2	15	0.034336	0.141636
CPR_10000935,CPR_10003143,CPR_10005061	Environmental Information Processing	Signal transduction	cGMP - PKG signaling pathway	ko04022	3	26	0.0362289	0.142316
CPR_10008271,CPR_10003143,CPR_10001344,CPR_10001026	Environmental Information Processing	Signal transduction	Wnt signaling pathway	ko04310	4	38	0.036657	0.142316
CPR_10000233,CPR_10003013,CPR_10005032,CPR_10009369,CPR_10002589,CPR_10009221	Genetic Information Processing	Translation	Aminoacyl-tRNA biosynthesis	ko00970	6	64	0.0362606	0.142316
CPR_10003574,CPR_10009121,CPR_10007134	Genetic Information Processing	Transcription	RNA polymerase	ko03020	3	27	0.0409418	0.146107
CPR_10003013,CPR_10009221	Metabolism	Metabolism of other amino acids	Selenocompound metabolism	ko00450	2	16	0.0407646	0.146107
CPR_10008271,CPR_10005061	Organismal Systems	Circulatory system	Vascular smooth muscle contraction	ko04270	2	16	0.0407646	0.146107
CPR_10010221	Organismal Systems	Development	Dorso-ventral axis formation	ko04320	1	7	0.0427989	0.146107
CPR_10005061	Organismal Systems	Environmental adaptation	Plant-pathogen interaction	ko04626	1	7	0.0427989	0.146107
CPR_10003143	Organismal Systems	Immune system	Th17 cell differentiation	ko04659	1	7	0.0427989	0.146107
CPR_10005137,CPR_10005061,CPR_10010221	Organismal Systems	Nervous system	Neurotrophin signaling pathway	ko04722	3	27	0.0409418	0.146107
CPR_10004691,CPR_10004536,CPR_10006324,CPR_10003979	Organismal Systems	Nervous system	Synaptic vesicle cycle	ko04721	4	41	0.0486366	0.163221
CPR_10010221	Cellular Processes	Cellular community - eukaryotes	Signaling pathways regulating pluripotency of stem cells	ko04550	1	8	0.0552476	0.179328
CPR_10008271	Organismal Systems	Endocrine system	Insulin secretion	ko04911	1	8	0.0552476	0.179328
CPR_10008271,CPR_10003143,CPR_10005061,CPR_10010221	Organismal Systems	Endocrine system	Oxytocin signaling pathway	ko04921	4	43	0.0577648	0.181546
CPR_10008271,CPR_10003143,CPR_10005061	Organismal Systems	Nervous system	Dopaminergic synapse	ko04728	3	30	0.0570623	0.181546
CPR_10008271,CPR_10003143,CPR_10010221	Environmental Information Processing	Signal transduction	MAPK signaling pathway	ko04010	3	31	0.0630898	0.193372
CPR_10005071,CPR_10007936,CPR_10004715,CPR_10000085,CPR_10008044	Metabolism	Glycan biosynthesis and metabolism	Various types of N-glycan biosynthesis	ko00513	5	58	0.0634808	0.193372
CPR_10004750,CPR_10007803,CPR_10008528,CPR_10001157	Genetic Information Processing	Folding, sorting and degradation	Proteasome	ko03050	4	45	0.0678081	0.200271
CPR_10003143	Organismal Systems	Development	Osteoclast differentiation	ko04380	1	9	0.0687798	0.200271
CPR_10001344	Organismal Systems	Environmental adaptation	Circadian rhythm	ko04710	1	9	0.0687798	0.200271
CPR_10007507,CPR_10006159,CPR_10003407,CPR_10009148,CPR_10007940,CPR_10003572,CPR_10010794,CPR_10004296,CPR_10004774,CPR_10008136,CPR_10001194,CPR_10007868	Cellular Processes	Cell growth and death	Cell cycle - yeast	ko04111	12	170	0.0739292	0.206169
CPR_10008271,CPR_10010221	Cellular Processes	Cellular community - eukaryotes	Gap junction	ko04540	2	20	0.0719229	0.206169
CPR_10008321,CPR_10010279,CPR_10006751,CPR_10002215,CPR_10010081,CPR_10010699,CPR_10007449	Genetic Information Processing	Folding, sorting and degradation	RNA degradation	ko03018	7	90	0.0734174	0.206169
CPR_10007241	Metabolism	Lipid metabolism	alpha-Linolenic acid metabolism	ko00592	1	10	0.0832601	0.214097
CPR_10008271,CPR_10005061	Organismal Systems	Circulatory system	Adrenergic signaling in cardiomyocytes	ko04261	2	21	0.080983	0.214097
CPR_10010611	Organismal Systems	Digestive system	Carbohydrate digestion and absorption	ko04973	1	10	0.0832601	0.214097
CPR_10010221	Organismal Systems	Endocrine system	Prolactin signaling pathway	ko04917	1	10	0.0832601	0.214097
CPR_10008271,CPR_10003143	Organismal Systems	Nervous system	Glutamatergic synapse	ko04724	2	21	0.080983	0.214097
CPR_10010221	Organismal Systems	Nervous system	Long-term depression	ko04730	1	10	0.0832601	0.214097
CPR_10008136,CPR_10003407,CPR_10001194,CPR_10009786,CPR_10001344,CPR_10003722	Genetic Information Processing	Folding, sorting and degradation	Ubiquitin mediated proteolysis	ko04120	6	78	0.0870778	0.221044
CPR_10007686,CPR_10009916,CPR_10003520	Genetic Information Processing	Replication and repair	Mismatch repair	ko03430	3	35	0.0903499	0.224008
CPR_10003143,CPR_10010221	Organismal Systems	Development	Axon guidance	ko04360	2	22	0.0905082	0.224008
CPR_10010654,CPR_10003031,CPR_10010221	Cellular Processes	Cell growth and death	Apoptosis - fly	ko04214	3	36	0.0979193	0.231326
CPR_10010654,CPR_10010221	Cellular Processes	Transport and catabolism	Mitophagy - animal	ko04137	2	23	0.100475	0.231326
CPR_10010221	Environmental Information Processing	Signal transduction	ErbB signaling pathway	ko04012	1	11	0.0985633	0.231326
CPR_10005061	Environmental Information Processing	Signal transduction	MAPK signaling pathway - plant	ko04016	1	11	0.0985633	0.231326
CPR_10010221	Organismal Systems	Excretory system	Aldosterone-regulated sodium reabsorption	ko04960	1	11	0.0985633	0.231326
CPR_10003143,CPR_10010221	Organismal Systems	Immune system	T cell receptor signaling pathway	ko04660	2	23	0.100475	0.231326
CPR_10005071,CPR_10007936,CPR_10004715,CPR_10000085,CPR_10008044	Metabolism	Glycan biosynthesis and metabolism	N-Glycan biosynthesis	ko00510	5	66	0.103642	0.235875
CPR_10007240,CPR_10003710	Genetic Information Processing	Folding, sorting and degradation	Protein export	ko03060	2	24	0.110858	0.24943
CPR_10009148	Environmental Information Processing	Signal transduction	Hippo signaling pathway - multiple species	ko04392	1	12	0.114574	0.252064
CPR_10009777	Organismal Systems	Digestive system	Mineral absorption	ko04978	1	12	0.114574	0.252064
CPR_10003269,CPR_10005061,CPR_10010864	Environmental Information Processing	Signal transduction	Phosphatidylinositol signaling system	ko04070	3	40	0.130958	0.281844
CPR_10008271,CPR_10002648,CPR_10010221	Organismal Systems	Endocrine system	Thyroid hormone signaling pathway	ko04919	3	40	0.130958	0.281844
CPR_10003679,CPR_10007229,CPR_10007134,CPR_10009121,CPR_10010019,CPR_10004678,CPR_10007579,CPR_10003574,CPR_10000063,CPR_10003520	Metabolism	Nucleotide metabolism	Purine metabolism	ko00230	10	155	0.139122	0.296196
CPR_10004672	Metabolism	Xenobiotics biodegradation and metabolism	Drug metabolism - other enzymes	ko00983	1	14	0.148306	0.30588
CPR_10010221	Organismal Systems	Immune system	Fc epsilon RI signaling pathway	ko04664	1	14	0.148306	0.30588
CPR_10005061	Organismal Systems	Sensory system	Phototransduction - fly	ko04745	1	14	0.148306	0.30588
CPR_10008271,CPR_10005061	Environmental Information Processing	Signal transduction	cAMP signaling pathway	ko04024	2	28	0.156042	0.318519
CPR_10010611	Metabolism	Biosynthesis of other secondary metabolites	Streptomycin biosynthesis	ko00521	1	15	0.165839	0.318798
CPR_10009083	Metabolism	Metabolism of other amino acids	Taurine and hypotaurine metabolism	ko00430	1	15	0.165839	0.318798
CPR_10009354	Metabolism	Xenobiotics biodegradation and metabolism	Chlorocyclohexane and chlorobenzene degradation	ko00361	1	15	0.165839	0.318798
CPR_10008271,CPR_10007901,CPR_10010221	Organismal Systems	Aging	Longevity regulating pathway - multiple species	ko04213	3	43	0.158348	0.318798
CPR_10008271	Organismal Systems	Endocrine system	Thyroid hormone synthesis	ko04918	1	15	0.165839	0.318798
CPR_10003574	Organismal Systems	Immune system	Cytosolic DNA-sensing pathway	ko04623	1	15	0.165839	0.318798
CPR_10003016,CPR_10002939	Metabolism	Metabolism of terpenoids and polyketides	Terpenoid backbone biosynthesis	ko00900	2	29	0.168121	0.320077
CPR_10008271,CPR_10005061,CPR_10010221	Environmental Information Processing	Signal transduction	Ras signaling pathway	ko04014	3	45	0.177682	0.331897
CPR_10006704,CPR_10008473,CPR_10006519,CPR_10007587,CPR_10004583,CPR_10009161,CPR_10000814,CPR_10006540	Genetic Information Processing	Translation	Ribosome	ko03010	8	128	0.176268	0.331897
CPR_10010864,CPR_10010221	Environmental Information Processing	Signal transduction	Phospholipase D signaling pathway	ko04072	2	30	0.180461	0.333937
CPR_10007240,CPR_10001054,CPR_10004242,CPR_10007936,CPR_10003722,CPR_10007689,CPR_10006941,CPR_10008044	Genetic Information Processing	Folding, sorting and degradation	Protein processing in endoplasmic reticulum	ko04141	8	131	0.193428	0.354618
CPR_10009449,CPR_10003520	Genetic Information Processing	Replication and repair	Homologous recombination	ko03440	2	32	0.205822	0.360645
CPR_10001132,CPR_10008321,CPR_10006751,CPR_10007661,CPR_10008578,CPR_10004469,CPR_10007979	Genetic Information Processing	Transcription	Spliceosome	ko03040	7	115	0.202523	0.360645
CPR_10009896,CPR_10004672	Metabolism	Metabolism of cofactors and vitamins	Pantothenate and CoA biosynthesis	ko00770	2	32	0.205822	0.360645
CPR_10008271,CPR_10010221	Organismal Systems	Aging	Longevity regulating pathway - mammal	ko04211	2	32	0.205822	0.360645
CPR_10008271,CPR_10010221	Organismal Systems	Immune system	Chemokine signaling pathway	ko04062	2	32	0.205822	0.360645
CPR_10003031,CPR_10010221	Cellular Processes	Cell growth and death	Apoptosis	ko04210	2	33	0.218795	0.369409
CPR_10005061,CPR_10010221	Environmental Information Processing	Signal transduction	Rap1 signaling pathway	ko04015	2	33	0.218795	0.369409
CPR_10003031,CPR_10003520	Genetic Information Processing	Replication and repair	Base excision repair	ko03410	2	33	0.218795	0.369409
CPR_10009925	Metabolism	Biosynthesis of other secondary metabolites	Penicillin and cephalosporin biosynthesis	ko00311	1	18	0.220153	0.369409
CPR_10000063,CPR_10008202	Metabolism	Carbohydrate metabolism	Pentose phosphate pathway	ko00030	2	33	0.218795	0.369409
CPR_10008112,CPR_10001981,CPR_10002570,CPR_10005216	Metabolism	Carbohydrate metabolism	Pyruvate metabolism	ko00620	4	66	0.222063	0.369483
CPR_10008678,CPR_10001281,CPR_10004691,CPR_10004536,CPR_10003712	Cellular Processes	Transport and catabolism	Lysosome	ko04142	5	84	0.22964	0.370338
CPR_10010789,CPR_10004691,CPR_10004536,CPR_10008490	Cellular Processes	Transport and catabolism	Phagosome	ko04145	4	67	0.231147	0.370338
CPR_10008683,CPR_10002648	Environmental Information Processing	Signal transduction	AMPK signaling pathway	ko04152	2	34	0.231929	0.370338
CPR_10004570,CPR_10007134,CPR_10009121,CPR_10010019,CPR_10004678,CPR_10003574,CPR_10003520,CPR_10004672	Metabolism	Nucleotide metabolism	Pyrimidine metabolism	ko00240	8	137	0.229758	0.370338
CPR_10008271,CPR_10007574	Organismal Systems	Nervous system	Retrograde endocannabinoid signaling	ko04723	2	34	0.231929	0.370338
CPR_10010611	Environmental Information Processing	Signal transduction	HIF-1 signaling pathway	ko04066	1	19	0.2386	0.377943
CPR_10007241	Metabolism	Lipid metabolism	Arachidonic acid metabolism	ko00590	1	20	0.25712	0.403158
CPR_10008041,CPR_10010864	Organismal Systems	Immune system	Fc gamma R-mediated phagocytosis	ko04666	2	36	0.258591	0.403158
CPR_10010611,CPR_10002648,CPR_10003295	Metabolism	Carbohydrate metabolism	Fructose and mannose metabolism	ko00051	3	54	0.272522	0.415072
CPR_10006891,CPR_10001958	Metabolism	Energy metabolism	Nitrogen metabolism	ko00910	2	37	0.272075	0.415072
CPR_10006503,CPR_10007241	Metabolism	Lipid metabolism	Ether lipid metabolism	ko00565	2	37	0.272075	0.415072
CPR_10006216	Genetic Information Processing	Folding, sorting and degradation	SNARE interactions in vesicular transport	ko04130	1	21	0.275661	0.416647
CPR_10003031,CPR_10006013,CPR_10000935	Cellular Processes	Cell growth and death	Necroptosis	ko04217	3	55	0.283608	0.425413
CPR_10001874	Metabolism	Energy metabolism	Carbon fixation in photosynthetic organisms	ko00710	1	22	0.294176	0.434678
CPR_10008678	Metabolism	Lipid metabolism	Fatty acid elongation	ko00062	1	22	0.294176	0.434678
CPR_10009214,CPR_10004691,CPR_10004536,CPR_10007574,CPR_10006699	Metabolism	Energy metabolism	Oxidative phosphorylation	ko00190	5	95	0.322909	0.473599
CPR_10008443	Environmental Information Processing	Signal transduction	Hippo signaling pathway -fly	ko04391	1	24	0.330966	0.474864
CPR_10007495,CPR_10010221	Environmental Information Processing	Signal transduction	PI3K-Akt signaling pathway	ko04151	2	41	0.326548	0.474864
CPR_10004691	Organismal Systems	Excretory system	Collecting duct acid secretion	ko04966	1	24	0.330966	0.474864
CPR_10004677	Cellular Processes	Cell growth and death	Ferroptosis	ko04216	1	25	0.349169	0.490322
CPR_10010503	Metabolism	Metabolism of cofactors and vitamins	Biotin metabolism	ko00780	1	25	0.349169	0.490322
CPR_10008271	Organismal Systems	Nervous system	GABAergic synapse	ko04727	1	25	0.349169	0.490322
CPR_10008271,CPR_10010221	Cellular Processes	Transport and catabolism	Autophagy - animal	ko04140	2	44	0.36745	0.51236
CPR_10008041,CPR_10010864,CPR_10010221	Cellular Processes	Cell motility	Regulation of actin cytoskeleton	ko04810	3	63	0.373781	0.517543
CPR_10010221	Environmental Information Processing	Signal transduction	MAPK signaling pathway - fly	ko04013	1	27	0.385038	0.518623
CPR_10002653,CPR_10007799	Genetic Information Processing	Replication and repair	Fanconi anemia pathway	ko03460	2	45	0.381005	0.518623
CPR_10000262	Metabolism	Amino acid metabolism	Arginine biosynthesis	ko00220	1	27	0.385038	0.518623
CPR_10009680	Metabolism	Metabolism of cofactors and vitamins	Ubiquinone and other terpenoid-quinone biosynthesis	ko00130	1	27	0.385038	0.518623
CPR_10006004,CPR_10007661,CPR_10002571	Genetic Information Processing	Translation	mRNA surveillance pathway	ko03015	3	65	0.396362	0.526709
CPR_10002858,CPR_10002846	Metabolism	Carbohydrate metabolism	Glyoxylate and dicarboxylate metabolism	ko00630	2	46	0.394496	0.526709
CPR_10002690,CPR_10006216,CPR_10008271,CPR_10010298,CPR_10010221	Cellular Processes	Transport and catabolism	Autophagy - yeast	ko04138	5	104	0.402683	0.528022
CPR_10005991	Metabolism	Glycan biosynthesis and metabolism	Glycosylphosphatidylinositol(GPI)-anchor biosynthesis	ko00563	1	28	0.402653	0.528022
CPR_10001344	Environmental Information Processing	Signal transduction	Hippo signaling pathway	ko04390	1	29	0.420026	0.545125
CPR_10004673,CPR_10004672	Metabolism	Metabolism of other amino acids	beta-Alanine metabolism	ko00410	2	48	0.421233	0.545125
CPR_10004678,CPR_10007940,CPR_10003520,CPR_10004296	Genetic Information Processing	Replication and repair	DNA replication	ko03030	4	88	0.434971	0.558408
CPR_10008271	Organismal Systems	Immune system	Platelet activation	ko04611	1	30	0.437138	0.558408
CPR_10007965,CPR_10003269,CPR_10010864	Metabolism	Carbohydrate metabolism	Inositol phosphate metabolism	ko00562	3	69	0.441064	0.559812
CPR_10010221	Environmental Information Processing	Signal transduction	FoxO signaling pathway	ko04068	1	31	0.453972	0.56179
CPR_10010611	Metabolism	Carbohydrate metabolism	Galactose metabolism	ko00052	1	31	0.453972	0.56179
CPR_10007359	Metabolism	Metabolism of cofactors and vitamins	Folate biosynthesis	ko00790	1	31	0.453972	0.56179
CPR_10008683	Organismal Systems	Endocrine system	PPAR signaling pathway	ko03320	1	31	0.453972	0.56179
CPR_10000722,CPR_10007514,CPR_10010864,CPR_10000409	Cellular Processes	Transport and catabolism	Mitophagy - yeast	ko04139	4	91	0.46411	0.570768
CPR_10009354	Metabolism	Xenobiotics biodegradation and metabolism	Chloroalkane and chloroalkene degradation	ko00625	1	32	0.470515	0.575057
CPR_10009157,CPR_10008271	Organismal Systems	Digestive system	Bile secretion	ko04976	2	52	0.473406	0.575057
CPR_10002570	Metabolism	Carbohydrate metabolism	Citrate cycle (TCA cycle)	ko00020	1	33	0.486755	0.587668
CPR_10010635	Genetic Information Processing	Transcription	Basal transcription factors	ko03022	1	35	0.518287	0.614496
CPR_10008683	Metabolism	Lipid metabolism	Biosynthesis of unsaturated fatty acids	ko01040	1	35	0.518287	0.614496
CPR_10003106	Metabolism	Lipid metabolism	Sphingolipid metabolism	ko00600	1	35	0.518287	0.614496
CPR_10010611,CPR_10006013,CPR_10004734	Metabolism	Carbohydrate metabolism	Starch and sucrose metabolism	ko00500	3	80	0.55759	0.65716
CPR_10004673,CPR_10004677	Metabolism	Amino acid metabolism	Cysteine and methionine metabolism	ko00270	2	60	0.570574	0.664551
CPR_10006503,CPR_10009087,CPR_10007241	Metabolism	Lipid metabolism	Glycerophospholipid metabolism	ko00564	3	81	0.567544	0.664551
CPR_10001343,CPR_10007507,CPR_10004774,CPR_10007533,CPR_10000409,CPR_10010864,CPR_10006598	Environmental Information Processing	Signal transduction	MAPK signaling pathway - yeast	ko04011	7	171	0.607145	0.698923
CPR_10009083	Metabolism	Metabolism of other amino acids	Cyanoamino acid metabolism	ko00460	1	41	0.60487	0.698923
CPR_10010611,CPR_10001874	Metabolism	Carbohydrate metabolism	Glycolysis / Gluconeogenesis	ko00010	2	65	0.625387	0.711648
CPR_10004831,CPR_10007241	Metabolism	Lipid metabolism	Glycerolipid metabolism	ko00561	2	65	0.625387	0.711648
CPR_10007901	Metabolism	Metabolism of cofactors and vitamins	Nicotinate and nicotinamide metabolism	ko00760	1	43	0.630993	0.713924
CPR_10010221	Environmental Information Processing	Signal transduction	Sphingolipid signaling pathway	ko04071	1	44	0.643543	0.723986
CPR_10008271	Cellular Processes	Cellular community - eukaryotes	Tight junction	ko04530	1	45	0.655754	0.729434
CPR_10000262	Metabolism	Overview	2-Oxocarboxylic acid metabolism	ko01210	1	45	0.655754	0.729434
CPR_10008683,CPR_10008678	Metabolism	Overview	Fatty acid metabolism	ko01212	2	73	0.702697	0.777285
CPR_10004456	Metabolism	Amino acid metabolism	Alanine, aspartate and glutamate metabolism	ko00250	1	52	0.732055	0.792059
CPR_10007241	Metabolism	Lipid metabolism	Steroid biosynthesis	ko00100	1	52	0.732055	0.792059
CPR_10010611,CPR_10003587,CPR_10001874,CPR_10000063,CPR_10008202,CPR_10002570	Metabolism	Overview	Carbon metabolism	ko01200	6	169	0.73088	0.792059
CPR_10000664	Metabolism	Xenobiotics biodegradation and metabolism	Drug metabolism - cytochrome P450	ko00982	1	52	0.732055	0.792059
CPR_10009157	Environmental Information Processing	Membrane transport	ABC transporters	ko02010	1	53	0.741699	0.793818
CPR_10000664	Metabolism	Xenobiotics biodegradation and metabolism	Metabolism of xenobiotics by cytochrome P450	ko00980	1	53	0.741699	0.793818
CPR_10001344	Organismal Systems	Immune system	Toll and Imd signaling pathway	ko04624	1	58	0.785575	0.836257
CPR_10003520	Genetic Information Processing	Replication and repair	Nucleotide excision repair	ko03420	1	59	0.793524	0.840202
CPR_10004673	Metabolism	Amino acid metabolism	Arginine and proline metabolism	ko00330	1	63	0.822774	0.866539
CPR_10009749,CPR_10007724	Cellular Processes	Transport and catabolism	Peroxisome	ko04146	2	93	0.842275	0.882383
CPR_10000409	Environmental Information Processing	Signal transduction	Two-component system	ko02020	1	67	0.848258	0.883974
CPR_10003662	Metabolism	Amino acid metabolism	Lysine degradation	ko00310	1	74	0.884973	0.917406
CPR_10005155	Metabolism	Amino acid metabolism	Valine, leucine and isoleucine degradation	ko00280	1	78	0.902083	0.925453
CPR_10004769	Metabolism	Lipid metabolism	Fatty acid degradation	ko00071	1	78	0.902083	0.925453
CPR_10004769	Metabolism	Amino acid metabolism	Tryptophan metabolism	ko00380	1	102	0.963985	0.974184
CPR_10010611,CPR_10010374	Metabolism	Carbohydrate metabolism	Amino sugar and nucleotide sugar metabolism	ko00520	2	133	0.962557	0.974184
CPR_10000262,CPR_10001874,CPR_10000063,CPR_10008202	Metabolism	Overview	Biosynthesis of amino acids	ko01230	4	193	0.964344	0.974184
CPR_10002858	Metabolism	Amino acid metabolism	Glycine, serine and threonine metabolism	ko00260	1	116	0.980331	0.985307
CPR_10004769	Metabolism	Xenobiotics biodegradation and metabolism	Aminobenzoate degradation	ko00627	1	130	0.989389	0.989389

## Sheet: Table S6 (Shared_Orthoven)
Table S6. Annotation of clusters in C. protrusum, EW, TR and TV
ID	Number of proteins		Swiss-Prot annotation	GO- annotation	E-value
cluster5	13	Q9P7V2	ATP-binding cassette transporter abc4	GO:0000329; C:fungal-type vacuole membrane; IDA:PomBase; GO:0016021; C:integral component of membrane; IEA:UniProtKB-KW; GO:0005524; F:ATP binding; IEA:UniProtKB-KW; GO:0071997; F:glutathione S-conjugate-transporting ATPase activity; IMP:PomBase; GO:0008559; F:xenobiotic-transporting ATPase activity; IEA:UniProtKB-EC; GO:0071276; P:cellular response to cadmium ion; IGI:PomBase; GO:0071996; P:glut…	0.009
cluster6	11	P39014	F-box protein MET30	GO:0005737; C:cytoplasm; IEA:UniProtKB-KW; GO:0043224; C:nuclear SCF ubiquitin ligase complex; IDA:SGD; GO:0005634; C:nucleus; IDA:SGD; GO:0019005; C:SCF ubiquitin ligase complex; IDA:SGD; GO:0042802; F:identical protein binding; IPI:IntAct; GO:0043130; F:ubiquitin binding; IDA:SGD; GO:0019344; P:cysteine biosynthetic process; IEA:UniProtKB-KW; GO:0006270; P:DNA replication initiation; IMP:SGD; G…	1.4e-07
cluster12	9	P36619	Leptomycin B resistance protein pmd1	GO:0016021; C:integral component of membrane; IEA:UniProtKB-KW; GO:0005886; C:plasma membrane; IDA:PomBase; GO:0005524; F:ATP binding; IEA:UniProtKB-KW; GO:0042626; F:ATPase activity, coupled to transmembrane movement of substances; IMP:PomBase; GO:0006855; P:drug transmembrane transport; IMP:PomBase; GO:0046677; P:response to antibiotic; IEA:UniProtKB-KW; GO:0042493; P:response to drug; IMP:PomB…	3.9e-06
cluster13	9	N/A	N/A	N/A	N/A
cluster14	9	Q5A762	Multiple drug resistance-associated protein-like transporter 1 {ECO:0000303|PubMed:11929516}	GO:0000329; C:fungal-type vacuole membrane; IDA:CGD; GO:0016021; C:integral component of membrane; IEA:InterPro; GO:0005886; C:plasma membrane; IDA:CGD; GO:0005524; F:ATP binding; IEA:UniProtKB-KW; GO:0042626; F:ATPase activity, coupled to transmembrane movement of substances; IEA:InterPro; GO:0009267; P:cellular response to starvation; IMP:CGD; GO:0030447; P:filamentous growth; IMP:CGD; GO:00361…	8.3e-16
cluster15	9	Q2UKG6	Eukaryotic translation initiation factor 3 subunit A {ECO:0000255|HAMAP-Rule:MF_03000}	GO:0016282; C:eukaryotic 43S preinitiation complex; IEA:UniProtKB-HAMAP; GO:0033290; C:eukaryotic 48S preinitiation complex; IEA:UniProtKB-HAMAP; GO:0005852; C:eukaryotic translation initiation factor 3 complex; IEA:UniProtKB-HAMAP; GO:0003743; F:translation initiation factor activity; IEA:UniProtKB-HAMAP; GO:0001731; P:formation of translation preinitiation complex; IEA:UniProtKB-HAMAP; GO:00064…	6.1e-07
cluster18	8	N/A	N/A	N/A	N/A
cluster19	8	P15398	DNA-directed RNA polymerase I subunit rpa1	GO:0005829; C:cytosol; IDA:PomBase; GO:0005736; C:DNA-directed RNA polymerase I complex; IGI:PomBase; GO:0003677; F:DNA binding; IEA:InterPro; GO:0001054; F:RNA polymerase I activity; IGI:PomBase; GO:0008270; F:zinc ion binding; IEA:InterPro; GO:0006406; P:mRNA export from nucleus; IMP:PomBase; GO:0034503; P:protein localization to nucleolar rDNA repeats; IMP:PomBase; GO:0006360; P:transcription …	8.7e-20
cluster20	8	Q6CIQ1	Carbamoyl-phosphate synthase arginine-specific small chain	GO:0005737; C:cytoplasm; IEA:UniProtKB-KW; GO:0005524; F:ATP binding; IEA:UniProtKB-KW; GO:0004088; F:carbamoyl-phosphate synthase (glutamine-hydrolyzing) activity; IEA:UniProtKB-EC; GO:0006526; P:arginine biosynthetic process; IEA:UniProtKB-UniPathway; GO:0070409; P:carbamoyl phosphate biosynthetic process; IEA:InterPro; GO:0006543; P:glutamine catabolic process; IEA:InterPro	6.8e-31
cluster21	8	N/A	N/A	N/A	N/A
cluster22	8	P38995	Copper-transporting ATPase	GO:0016021; C:integral component of membrane; IEA:UniProtKB-KW; GO:0012510; C:trans-Golgi network transport vesicle membrane; IDA:SGD; GO:0005524; F:ATP binding; IEA:UniProtKB-KW; GO:0019829; F:cation-transporting ATPase activity; IDA:SGD; GO:0005507; F:copper ion binding; IDA:SGD; GO:0006879; P:cellular iron ion homeostasis; IMP:SGD; GO:0060003; P:copper ion export; IMP:SGD; GO:0055085; P:transm…	2.6e-12
cluster23	8	P40897	Oligopeptide transporter 1	GO:0005887; C:integral component of plasma membrane; IDA:SGD; GO:0015198; F:oligopeptide transporter activity; IMP:SGD; GO:0005427; F:proton-dependent oligopeptide secondary active transmembrane transporter activity; IDA:SGD; GO:0035672; P:oligopeptide transmembrane transport; IDA:GOC; GO:0006857; P:oligopeptide transport; IDA:SGD; GO:0015031; P:protein transport; IEA:UniProtKB-KW; GO:0006790; P:…	1.4e-109
cluster24	8	Q8SQP4	Histone H4	GO:0000786; C:nucleosome; IEA:UniProtKB-KW; GO:0005634; C:nucleus; IEA:UniProtKB-KW; GO:0003677; F:DNA binding; IEA:UniProtKB-KW	2.9e-14
[truncated: 5,743 more rows]

## Sheet: Table S7 (GO Enrichment)
Table S7. Hypergeometric test result of GO enrichment (p-value < 0.05) for:
C. protrusum							CP vs EW								CP vs TR							CP vs TV
GO ID	Number of proteins	Name	Namespace	p-value			GO ID	Number of proteins	Name	Namespace	p-value			GO ID	Number of proteins	Name	Namespace	p-value			GO ID	Number of proteins	Name	Namespace	p-value
[truncated: 23 more rows]

## Sheet: Table S8 (No._CAZymes)
Table S8.Carbohydrate-active enzymes in Cladobotryum protrusum compared to other Hypocreaceae fungi.
[truncated: 10 more rows]

[truncated: 10 more sheets: Table S9 (CP_CAZym_annotation), Table S10 (antiSMASH known SMs), Table S11 (Secretory Proteins), Table S12 (TCdb), Table S13 (MEROPS), Table S14 (P450), Tablse S15 (PHI), Table S16 (DFVF), Table S17 (GPCR), Table S18 MARdy]
